# Supplementary material for: The genome sequence of the colonial chordate, Botryllus schlosseri
Source: eLife. 2013 Jul 2;2:e00569. doi: 10.7554/eLife.00569 (PMC3699833; doi:10.7554/eLife.00569)
Supplement: Figure 4—source data 1. — (A) Innovations that underline the emergence and early diversification of vertebrates. We compared protein-encoding genes in B. schlosseri to a diverse sampling of 18 well-annotated genomes from other species. All protein sequences were compared by blastp against all other protein sequences. Based on this data set a list was generated of genes known from human and mouse and their existence (1) or absence (0) in the tested species (e-value < e−10). (B) The 660 putative genes present in protochordates, human and mouse, but absent in non-chordate species. This list was generated from Figure 4—source data 1A. Per every species, or species group we filtered for genes that were present in the tested species/species group and in human or mouse, but were absent in non-chordate species. (C) Innovations that underline the emergence and early diversification of vertebrates. This table is based on data gathered in Figure 4—source data 1B and is focused on the genes that are present in B. schlosseri and vertebrates (either alone or in combination with other protochordate species) but are absent in non-chordate species. A ToppGene analysis is presented of these sets of genes which summarized their molecular functions, biological processes, human and mouse phenotypes, and pathways they are involved in, gene families, drugs and human diseases. DOI: http://dx.doi.org/10.7554/eLife.00569.018 [file elife00569s001.xlsx]

## Sheet: Fig4_Source1A
Gene	Arabidopsis	Neurospora	Monosiga	C. elegans	Amphimedon	Drosophila	Sea urchin	Acropora	Nematostella	Branchiostoma	Oikopleura	Botryllus	Ciona	Petromyzon	Danio	Xenopus	Gallus	Mouse	Human
AFAP1L2	0	0	0	0	0	0	0	0	0	1	0	1	0	1	1	1	1	1	1
AIM1	0	0	0	0	0	0	0	0	0	1	0	1	0	1	1	1	1	1	1
AIM1L	0	0	0	0	0	0	0	0	0	1	0	1	0	1	1	1	1	1	1
BTN2A1	0	0	0	0	0	0	0	0	0	1	0	1	0	1	1	1	1	1	1
BTN2A2	0	0	0	0	0	0	0	0	0	1	0	1	0	1	1	1	1	1	1
BTN3A1	0	0	0	0	0	0	0	0	0	1	0	1	0	1	1	1	1	1	1
COL8A1	0	0	0	0	0	0	0	0	0	1	0	1	0	1	1	1	1	1	1
CRYBA1	0	0	0	0	0	0	0	0	0	1	0	1	0	1	1	1	1	1	1
CRYBB1	0	0	0	0	0	0	0	0	0	1	0	1	0	1	1	1	1	1	1
CRYBB2	0	0	0	0	0	0	0	0	0	1	0	1	0	1	1	1	1	1	1
CRYBB3	0	0	0	0	0	0	0	0	0	1	0	1	0	1	1	1	1	1	1
CRYGA	0	0	0	0	0	0	0	0	0	1	0	1	0	1	1	1	1	1	1
CRYGB	0	0	0	0	0	0	0	0	0	1	0	1	0	1	1	1	1	1	1
CRYGC	0	0	0	0	0	0	0	0	0	1	0	1	0	1	1	1	1	1	1
CRYGD	0	0	0	0	0	0	0	0	0	1	0	1	0	1	1	1	1	1	1
CRYGE	0	0	0	0	0	0	0	0	0	1	0	1	0	1	1	1	1	1	1
CRYGF	0	0	0	0	0	0	0	0	0	1	0	1	0	1	1	1	1	1	1
CRYGN	0	0	0	0	0	0	0	0	0	1	0	1	0	1	1	1	1	1	1
CRYGS	0	0	0	0	0	0	0	0	0	1	0	1	0	1	1	1	1	1	1
ERMAP	0	0	0	0	0	0	0	0	0	1	0	1	0	1	1	1	1	1	1
FAM134B	0	0	0	0	0	0	0	0	0	1	0	1	0	1	1	1	1	1	1
FAM149A	0	0	0	0	0	0	0	0	0	1	0	1	0	1	1	1	1	1	1
FAM149B1	0	0	0	0	0	0	0	0	0	1	0	1	0	1	1	1	1	1	1
FBXO43	0	0	0	0	0	0	0	0	0	1	0	1	0	1	1	1	1	1	1
ITGB1BP3	0	0	0	0	0	0	0	0	0	1	0	1	0	1	1	1	1	1	1
KRT38	0	0	0	0	0	0	0	0	0	1	0	1	0	1	1	1	1	1	1
TCTN2	0	0	0	0	0	0	0	0	0	1	0	1	0	1	1	1	1	1	1
TRIM11	0	0	0	0	0	0	0	0	0	1	0	1	0	1	1	1	1	1	1
TRIM14	0	0	0	0	0	0	0	0	0	1	0	1	0	1	1	1	1	1	1
TRIM69	0	0	0	0	0	0	0	0	0	1	0	1	0	1	1	1	1	1	1
TRIM7	0	0	0	0	0	0	0	0	0	1	0	1	0	1	1	1	1	1	1
TRIML1	0	0	0	0	0	0	0	0	0	1	0	1	0	1	1	1	1	1	1
ZBTB9	0	0	0	0	0	0	0	0	0	1	0	1	0	1	1	1	1	1	1
ZMAT4	0	0	0	0	0	0	0	0	0	1	0	1	0	1	1	1	1	1	1
BTN2A3P	0	0	0	0	0	0	0	0	0	1	0	1	0	0	1	1	1	1	1
IMPG2	0	0	0	0	0	0	0	0	0	1	0	1	0	0	1	1	1	1	1
PSG6	0	0	0	0	0	0	0	0	0	1	0	1	0	0	1	1	0	1	1
TRIM41	0	0	0	0	0	0	0	0	0	1	0	1	0	0	1	1	1	1	1
CMBL	1	1	1	0	0	0	0	0	0	1	0	1	0	1	1	1	1	1	1
KRT9	0	0	0	1	0	0	0	0	0	1	0	1	0	1	1	1	1	1	1
CCBE1	0	0	0	0	1	0	0	0	0	1	0	1	0	0	1	1	1	1	1
IRAK2	0	0	0	0	1	0	0	0	0	1	0	1	0	1	1	1	1	1	1
TRIM68	0	0	0	0	1	0	0	0	0	1	0	1	0	1	1	1	1	1	1
ZSWIM3	0	0	0	0	1	0	0	0	0	1	0	1	0	0	0	1	1	1	1
MINOS1	0	0	0	1	1	0	0	0	0	1	0	1	0	0	1	0	1	1	1
NLRP2	0	0	1	1	1	0	0	0	0	1	0	1	0	1	1	1	1	1	1
AGTRAP	0	0	0	0	0	1	0	0	0	1	0	1	0	0	1	1	1	1	1
NRG2	0	0	0	0	0	1	0	0	0	1	0	1	0	1	1	1	1	1	1
ZNF711	0	0	0	0	0	1	0	0	0	1	0	1	0	1	1	1	1	1	1
MRPS33	0	0	0	1	0	1	0	0	0	1	0	1	0	1	1	1	1	1	1
ZMYM5	1	0	0	0	1	1	0	0	0	1	0	1	0	0	1	1	1	1	1
NMRK1	0	0	0	1	1	1	0	0	0	1	0	1	0	1	1	1	1	1	1
SRP9	1	0	0	1	1	1	0	0	0	1	0	1	0	0	1	0	1	1	1
ADIPOQ	0	0	0	0	0	0	1	0	0	1	0	1	0	1	1	1	1	1	1
C10ORF82	0	0	0	0	0	0	1	0	0	1	0	1	0	0	0	0	0	1	1
C1ORF85	0	0	0	0	0	0	1	0	0	1	0	1	0	1	1	1	0	1	1
C1QA	0	0	0	0	0	0	1	0	0	1	0	1	0	1	1	1	1	1	1
C1QTNF2	0	0	0	0	0	0	1	0	0	1	0	1	0	1	1	1	1	1	1
C1QTNF5	0	0	0	0	0	0	1	0	0	1	0	1	0	1	1	1	1	1	1
C1QTNF8	0	0	0	0	0	0	1	0	0	1	0	1	0	1	1	1	1	1	1
C6ORF174	0	0	0	0	0	0	1	0	0	1	0	1	0	1	1	1	1	1	1
CCDC165	0	0	0	0	0	0	1	0	0	1	0	1	0	1	1	1	1	1	1
CRADD	0	0	0	0	0	0	1	0	0	1	0	1	0	0	1	1	1	1	1
FAM134A	0	0	0	0	0	0	1	0	0	1	0	1	0	1	1	1	1	1	1
FAM134C	0	0	0	0	0	0	1	0	0	1	0	1	0	1	1	1	1	1	1
FAM193A	0	0	0	0	0	0	1	0	0	1	0	1	0	1	1	1	1	1	1
FAM21B	0	0	0	0	0	0	1	0	0	1	0	1	0	1	1	1	1	1	1
FBXO5	0	0	0	0	0	0	1	0	0	1	0	1	0	1	1	1	1	1	1
KBTBD6	0	0	0	0	0	0	1	0	0	1	0	1	0	1	1	1	1	1	1
LYSMD1	0	0	0	0	0	0	1	0	0	1	0	1	0	0	1	1	1	1	1
MDM1	0	0	0	0	0	0	1	0	0	1	0	1	0	0	1	1	1	1	1
MRPL51	0	0	0	0	0	0	1	0	0	1	0	1	0	1	1	1	1	1	1
PDE4DIP	0	0	0	0	0	0	1	0	0	1	0	1	0	1	1	1	1	1	1
PLAGL1	0	0	0	0	0	0	1	0	0	1	0	1	0	1	1	1	1	1	1
PTAFR	0	0	0	0	0	0	1	0	0	1	0	1	0	1	1	1	1	1	1
SCHIP1	0	0	0	0	0	0	1	0	0	1	0	1	0	0	1	1	1	1	1
SKAP1	0	0	0	0	0	0	1	0	0	1	0	1	0	0	1	1	1	1	1
ST6GALNAC3	0	0	0	0	0	0	1	0	0	1	0	1	0	1	1	1	1	1	1
ST6GALNAC6	0	0	0	0	0	0	1	0	0	1	0	1	0	1	1	1	1	1	1
TMEM198	0	0	0	0	0	0	1	0	0	1	0	1	0	1	1	1	1	1	1
TRIM62	0	0	0	0	0	0	1	0	0	1	0	1	0	1	1	1	1	1	1
TTC22	0	0	0	0	0	0	1	0	0	1	0	1	0	0	1	1	0	1	1
METTL20	0	0	0	1	0	0	1	0	0	1	0	1	0	1	1	1	1	1	1
ZNF202	0	0	0	1	0	0	1	0	0	1	0	1	0	0	1	1	1	1	1
CCAR1	1	0	0	1	0	0	1	0	0	1	0	1	0	1	1	1	1	1	1
KIAA1967	1	0	0	1	0	0	1	0	0	1	0	1	0	1	1	1	1	1	1
C15ORF38	0	0	0	0	1	0	1	0	0	1	0	1	0	1	1	1	0	1	1
GKAP1	0	0	0	0	1	0	1	0	0	1	0	1	0	1	1	1	1	1	1
LMTK3	0	0	0	0	1	0	1	0	0	1	0	1	0	0	1	1	1	1	1
TTC32	0	0	0	0	1	0	1	0	0	1	0	1	0	0	1	1	1	1	1
DDB2	1	0	0	0	1	0	1	0	0	1	0	1	0	1	1	1	1	1	1
ARL6IP1	0	0	0	0	0	1	1	0	0	1	0	1	0	1	1	1	1	1	1
BAIAP2L1	0	0	0	0	0	1	1	0	0	1	0	1	0	0	1	1	1	1	1
BAIAP2L2	0	0	0	0	0	1	1	0	0	1	0	1	0	0	1	1	1	1	1
GPHB5	0	0	0	0	0	1	1	0	0	1	0	1	0	1	1	1	1	1	1
KBTBD7	0	0	0	0	0	1	1	0	0	1	0	1	0	1	1	1	1	1	1
MRPS30	0	0	0	0	0	1	1	0	0	1	0	1	0	1	1	1	1	1	1
NDUFB5	0	0	0	0	0	1	1	0	0	1	0	1	0	1	1	1	1	1	1
SCAF1	0	0	0	0	0	1	1	0	0	1	0	1	0	0	1	1	1	1	1
SCAF11	0	0	0	0	0	1	1	0	0	1	0	1	0	1	1	1	1	1	1
ST6GAL1	0	0	0	0	0	1	1	0	0	1	0	1	0	1	1	1	1	1	1
ZNF408	0	0	0	0	0	1	1	0	0	1	0	1	0	1	1	1	1	1	1
ZNF423	0	0	0	0	0	1	1	0	0	1	0	1	0	0	1	1	1	1	1
ZNF749	0	0	0	0	0	1	1	0	0	1	0	1	0	0	1	1	1	1	1
PCIF1	0	0	1	0	0	1	1	0	0	1	0	1	0	1	1	1	1	1	1
GATC	0	0	0	1	0	1	1	0	0	1	0	1	0	0	1	0	1	1	1
ZBTB16	0	0	0	1	0	1	1	0	0	1	0	1	0	1	1	1	1	1	1
ZNF707	0	0	0	1	0	1	1	0	0	1	0	1	0	1	1	1	1	1	1
REPIN1	0	0	1	1	0	1	1	0	0	1	0	1	0	1	1	1	1	1	1
DCAF15	0	0	0	0	1	1	1	0	0	1	0	1	0	1	1	1	0	1	1
MRPL9	0	0	0	0	1	1	1	0	0	1	0	1	0	0	1	0	0	1	1
BDP1	0	0	0	1	1	1	1	0	0	1	0	1	0	1	1	0	1	1	1
GGCT	0	0	0	1	1	1	1	0	0	1	0	1	0	0	1	1	1	1	1
ZNF786	0	0	0	1	1	1	1	0	0	1	0	1	0	1	1	1	1	1	1
TRUB2	0	1	1	1	1	1	1	0	0	1	0	1	0	0	1	1	1	1	1
GTPBP3	1	1	1	1	1	1	1	0	0	1	0	1	0	1	1	1	0	1	1
CCDC14	0	0	0	0	0	0	0	1	0	1	0	1	0	0	1	1	1	1	1
C17ORF48	1	0	0	0	0	0	0	1	0	1	0	1	0	0	1	1	0	1	1
AMZ1	0	0	0	0	1	0	0	1	0	1	0	1	0	1	1	0	1	1	1
MAEL	0	0	0	0	1	0	0	1	0	1	0	1	0	0	0	1	1	1	1
BHLHE41	0	0	0	0	0	1	0	1	0	1	0	1	0	1	1	1	1	1	1
ZNF549	1	0	0	0	0	1	0	1	0	1	0	1	0	1	1	1	1	1	1
PPL	0	0	0	1	0	1	0	1	0	1	0	1	0	1	1	1	1	1	1
IQCE	0	0	0	0	0	0	1	1	0	1	0	1	0	0	1	1	1	1	1
TCF23	0	0	0	0	0	0	1	1	0	1	0	1	0	1	1	0	0	1	1
CHCHD10	0	0	0	1	0	0	1	1	0	1	0	1	0	1	1	1	1	1	1
CHCHD2P9	0	0	0	1	0	0	1	1	0	1	0	1	0	1	1	1	0	1	1
RP1L1	0	0	0	1	0	0	1	1	0	1	0	1	0	1	1	1	1	1	1
CHAF1A	0	0	0	0	1	0	1	1	0	1	0	1	0	1	1	1	1	1	1
ZNF823	0	0	0	0	0	1	1	1	0	1	0	1	0	1	1	1	0	1	1
TYSND1	1	0	0	0	0	1	1	1	0	1	0	1	0	1	1	1	1	1	1
CHCHD2	0	0	0	1	0	1	1	1	0	1	0	1	0	1	1	1	1	1	1
ZNF491	0	0	0	1	0	1	1	1	0	1	0	1	0	1	0	0	0	1	1
ZNF584	0	1	1	1	0	1	1	1	0	1	0	1	0	1	1	1	1	1	1
ASB10	1	0	0	0	1	1	1	1	0	1	0	1	0	1	1	1	1	1	1
ANKRD54	1	0	1	0	1	1	1	1	0	1	0	1	0	1	1	1	1	1	1
ACTR5	1	1	1	0	1	1	1	1	0	1	0	1	0	0	1	1	1	1	1
GPAT2	0	0	0	1	1	1	1	1	0	1	0	1	0	1	1	1	1	1	1
ROGDI	0	0	0	1	1	1	1	1	0	1	0	1	0	1	1	1	1	1	1
ASPM	1	0	1	1	1	1	1	1	0	1	0	1	0	0	1	1	1	1	1
CARD14	0	0	0	0	0	0	0	0	1	1	0	1	0	1	1	1	1	1	1
NICN1	0	0	0	0	0	0	0	0	1	1	0	1	0	0	1	1	0	1	1
OTUD1	0	0	0	0	0	0	0	0	1	1	0	1	0	0	0	0	1	1	1
STRC	0	0	0	0	0	0	0	0	1	1	0	1	0	1	1	1	1	1	1
UBAP1	0	0	0	0	0	0	0	0	1	1	0	1	0	0	1	1	1	1	1
ATP6V1G1	0	0	1	1	0	0	0	0	1	1	0	1	0	1	1	1	1	1	1
ANKRD46	0	0	0	0	1	0	0	0	1	1	0	1	0	1	1	1	1	1	1
CCDC115	0	0	0	0	1	0	0	0	1	1	0	1	0	1	1	0	0	1	1
HS1BP3	0	0	0	0	1	0	0	0	1	1	0	1	0	0	1	1	1	1	1
ZSWIM7	1	0	0	0	1	0	0	0	1	1	0	1	0	0	1	0	1	1	1
PGPEP1L	0	0	0	1	1	0	0	0	1	1	0	1	0	1	1	1	1	1	1
TMEM167B	0	0	1	1	1	0	0	0	1	1	0	1	0	1	1	1	1	1	1
PGPEP1	0	0	0	1	1	1	0	0	1	1	0	1	0	1	1	1	1	1	1
C16ORF89	0	0	0	0	0	0	1	0	1	1	0	1	0	0	1	0	1	1	1
CCNI2	0	0	0	0	0	0	1	0	1	1	0	1	0	1	1	1	1	1	1
FAM194A	0	0	0	0	0	0	1	0	1	1	0	1	0	0	0	0	1	1	1
FAM194B	0	0	0	0	0	0	1	0	1	1	0	1	0	0	0	0	1	1	1
FBXO15	0	0	0	0	0	0	1	0	1	1	0	1	0	0	1	1	1	1	1
GM216	0	0	0	0	0	0	1	0	1	1	0	1	0	1	1	1	0	1	1
PKDCC	0	0	0	0	0	0	1	0	1	1	0	1	0	0	1	1	1	1	1
SPICE1	0	0	0	0	0	0	1	0	1	1	0	1	0	0	1	1	1	1	1
ST6GALNAC4	0	0	0	0	0	0	1	0	1	1	0	1	0	1	1	1	1	1	1
ST6GALNAC5	0	0	0	0	0	0	1	0	1	1	0	1	0	1	1	1	1	1	1
TAF1A	0	0	0	0	0	0	1	0	1	1	0	1	0	1	1	1	1	1	1
TMEM101	0	0	0	0	0	0	1	0	1	1	0	1	0	1	1	1	0	1	1
ZUFSP	1	1	1	0	0	0	1	0	1	1	0	1	0	1	1	1	1	1	1
ACCS	1	0	1	1	0	0	1	0	1	1	0	1	0	1	1	1	1	1	1
C2ORF62	0	0	0	0	1	0	1	0	1	1	0	1	0	1	1	1	0	1	1
FOPNL	0	0	0	0	1	0	1	0	1	1	0	1	0	1	1	0	1	1	1
TPRG1	0	0	0	0	1	0	1	0	1	1	0	1	0	1	1	1	1	1	1
TPRG1L	0	0	0	0	1	0	1	0	1	1	0	1	0	1	1	1	1	1	1
BRCC3	1	0	0	0	1	0	1	0	1	1	0	1	0	0	1	1	1	1	1
C6.1AL	1	0	0	0	1	0	1	0	1	1	0	1	0	0	1	1	1	1	1
CCDC90A	1	0	0	0	1	0	1	0	1	1	0	1	0	1	1	1	1	1	1
CCDC90B	1	0	0	0	1	0	1	0	1	1	0	1	0	1	1	1	1	1	1
FGFR1OP	1	0	0	0	1	0	1	0	1	1	0	1	0	1	1	1	1	1	1
MBD4	1	0	0	0	1	0	1	0	1	1	0	1	0	1	1	1	1	1	1
APBB3	0	0	0	1	1	0	1	0	1	1	0	1	0	1	1	1	1	1	1
TP53BP1	0	0	0	1	1	0	1	0	1	1	0	1	0	1	1	1	1	1	1
MRM1	1	1	0	1	1	0	1	0	1	1	0	1	0	1	1	0	1	1	1
CCNG1	0	0	0	0	0	1	1	0	1	1	0	1	0	1	1	1	1	1	1
CCNG2	0	0	0	0	0	1	1	0	1	1	0	1	0	1	1	1	1	1	1
D9ERTD402E	0	0	0	0	0	1	1	0	1	1	0	1	0	1	1	1	1	1	1
LAPTM4A	0	0	0	0	0	1	1	0	1	1	0	1	0	1	1	1	1	1	1
NANP	0	0	0	0	0	1	1	0	1	1	0	1	0	1	1	1	1	1	1
SAFB	0	0	0	0	0	1	1	0	1	1	0	1	0	1	1	1	1	1	1
SAFB2	0	0	0	0	0	1	1	0	1	1	0	1	0	1	1	1	1	1	1
SDCCAG8	0	0	0	0	0	1	1	0	1	1	0	1	0	1	1	1	1	1	1
SLTM	0	0	0	0	0	1	1	0	1	1	0	1	0	1	1	1	1	1	1
SOWAHB	0	0	0	0	0	1	1	0	1	1	0	1	0	0	1	1	1	1	1
STX17	0	0	0	0	0	1	1	0	1	1	0	1	0	1	1	0	1	1	1
TMEM186	0	0	0	0	0	1	1	0	1	1	0	1	0	1	1	0	1	1	1
DNAJC28	1	0	0	0	0	1	1	0	1	1	0	1	0	0	1	1	0	1	1
ATP5L2	0	0	1	0	0	1	1	0	1	1	0	1	0	0	1	1	1	1	1
MBLAC1	0	0	0	1	0	1	1	0	1	1	0	1	0	1	1	0	0	1	1
MRPS18C	0	0	0	1	0	1	1	0	1	1	0	1	0	0	1	1	1	1	1
PHAX	0	0	0	1	0	1	1	0	1	1	0	1	0	1	1	1	1	1	1
PTF1A	0	0	0	1	0	1	1	0	1	1	0	1	0	1	1	1	1	1	1
GAB2	0	0	0	0	1	1	1	0	1	1	0	1	0	1	1	1	1	1	1
GIGYF1	0	0	0	0	1	1	1	0	1	1	0	1	0	1	1	1	1	1	1
GLMN	0	0	0	0	1	1	1	0	1	1	0	1	0	0	1	1	1	1	1
TBRG1	0	0	0	0	1	1	1	0	1	1	0	1	0	1	1	1	0	1	1
TIMMDC1	0	0	0	0	1	1	1	0	1	1	0	1	0	1	1	0	1	1	1
CCNJ	1	0	0	0	1	1	1	0	1	1	0	1	0	1	1	1	1	1	1
CCNJL	1	0	0	0	1	1	1	0	1	1	0	1	0	1	1	1	1	1	1
PSMG2	1	0	0	0	1	1	1	0	1	1	0	1	0	1	1	1	1	1	1
SUGP1	1	0	0	0	1	1	1	0	1	1	0	1	0	1	1	1	1	1	1
ATP5L	0	0	1	0	1	1	1	0	1	1	0	1	0	0	1	1	1	1	1
RWDD2A	0	0	1	0	1	1	1	0	1	1	0	1	0	1	1	1	1	1	1
RWDD2B	0	0	1	0	1	1	1	0	1	1	0	1	0	1	1	1	1	1	1
COPS7A	1	0	1	0	1	1	1	0	1	1	0	1	0	1	1	1	1	1	1
TEX10	1	0	1	0	1	1	1	0	1	1	0	1	0	1	1	1	1	1	1
COPS7B	1	1	1	0	1	1	1	0	1	1	0	1	0	1	1	1	1	1	1
TM2D2	0	0	0	1	1	1	1	0	1	1	0	1	0	1	1	1	1	1	1
MAPKAP1	0	0	1	1	1	1	1	0	1	1	0	1	0	1	1	1	1	1	1
MRPS7	1	0	1	1	1	1	1	0	1	1	0	1	0	1	1	1	1	1	1
SSR1	1	0	1	1	1	1	1	0	1	1	0	1	0	1	1	1	1	1	1
SPCS1	1	1	1	1	1	1	1	0	1	1	0	1	0	0	1	1	1	1	1
TRIT1	1	1	1	1	1	1	1	0	1	1	0	1	0	1	1	1	1	1	1
APCS	0	0	0	0	0	0	0	1	1	1	0	1	0	1	1	1	1	1	1
ARMC5	0	0	0	0	0	0	0	1	1	1	0	1	0	1	1	1	0	1	1
CLCC1	0	0	0	0	0	0	0	1	1	1	0	1	0	0	1	1	1	1	1
CRP	0	0	0	0	0	0	0	1	1	1	0	1	0	1	1	1	1	1	1
PTX3	0	0	0	0	0	0	0	1	1	1	0	1	0	1	1	1	1	1	1
PTX4	0	0	0	0	0	0	0	1	1	1	0	1	0	1	1	1	1	1	1
RBBP9	0	0	0	0	0	0	0	1	1	1	0	1	0	0	1	0	0	1	1
STFA1	0	0	0	0	0	0	0	1	1	1	0	1	0	0	1	1	1	1	1
TERF2IP	0	0	0	0	0	0	0	1	1	1	0	1	0	0	1	1	1	1	1
VWA7	0	0	0	0	0	0	0	1	1	1	0	1	0	1	1	1	0	1	1
CSTA	0	0	0	0	1	0	0	1	1	1	0	1	0	0	1	1	1	1	1
CSTB	0	0	0	0	1	0	0	1	1	1	0	1	0	0	1	1	1	1	1
STFA3	0	0	0	0	1	0	0	1	1	1	0	1	0	0	1	1	1	1	1
TTC24	0	0	0	0	1	0	0	1	1	1	0	1	0	0	0	0	0	1	1
TTC9C	0	0	0	0	1	0	0	1	1	1	0	1	0	0	1	1	1	1	1
PIGP	1	0	0	0	1	0	0	1	1	1	0	1	0	0	1	1	1	1	1
TMEM205	1	0	0	0	1	0	0	1	1	1	0	1	0	0	1	1	0	1	1
AMZ2	0	0	1	0	1	0	0	1	1	1	0	1	0	1	1	0	1	1	1
FAXC	0	0	0	1	0	1	0	1	1	1	0	1	0	1	1	1	1	1	1
ZNF285	0	0	0	1	0	1	0	1	1	1	0	1	0	1	1	1	1	1	1
E4F1	0	0	0	0	1	1	0	1	1	1	0	1	0	0	1	1	1	1	1
TBC1D7	0	0	0	0	1	1	0	1	1	1	0	1	0	1	1	1	1	1	1
BLOC1S2	0	0	0	1	1	1	0	1	1	1	0	1	0	0	1	1	1	1	1
ASGR1	0	0	0	0	0	0	1	1	1	1	0	1	0	1	1	1	1	1	1
ATXN7L1	0	0	0	0	0	0	1	1	1	1	0	1	0	1	1	1	1	1	1
BIVM	0	0	0	0	0	0	1	1	1	1	0	1	0	0	1	1	1	1	1
CD209A	0	0	0	0	0	0	1	1	1	1	0	1	0	1	1	1	1	1	1
CEP89	0	0	0	0	0	0	1	1	1	1	0	1	0	1	1	1	1	1	1
CHRDL2	0	0	0	0	0	0	1	1	1	1	0	1	0	0	1	1	1	1	1
CLEC4A	0	0	0	0	0	0	1	1	1	1	0	1	0	0	1	1	1	1	1
CLEC4D	0	0	0	0	0	0	1	1	1	1	0	1	0	1	1	1	1	1	1
CLEC6A	0	0	0	0	0	0	1	1	1	1	0	1	0	0	1	1	1	1	1
CNTROB	0	0	0	0	0	0	1	1	1	1	0	1	0	0	0	0	0	1	1
FAAP24	0	0	0	0	0	0	1	1	1	1	0	1	0	1	1	1	1	1	1
FAM124A	0	0	0	0	0	0	1	1	1	1	0	1	0	0	1	1	1	1	1
FAM124B	0	0	0	0	0	0	1	1	1	1	0	1	0	0	1	1	1	1	1
FAM208A	0	0	0	0	0	0	1	1	1	1	0	1	0	1	1	1	1	1	1
GEMIN6	0	0	0	0	0	0	1	1	1	1	0	1	0	1	1	1	1	1	1
GNN	0	0	0	0	0	0	1	1	1	1	0	1	0	0	1	1	0	1	1
NARG2	0	0	0	0	0	0	1	1	1	1	0	1	0	1	1	1	1	1	1
PHF6	0	0	0	0	0	0	1	1	1	1	0	1	0	1	1	1	1	1	1
PP2D1	0	0	0	0	0	0	1	1	1	1	0	1	0	0	0	0	1	1	1
PRRC1	0	0	0	0	0	0	1	1	1	1	0	1	0	1	1	1	1	1	1
PRRC2A	0	0	0	0	0	0	1	1	1	1	0	1	0	1	1	1	1	1	1
PRRC2B	0	0	0	0	0	0	1	1	1	1	0	1	0	1	1	1	1	1	1
PRRC2C	0	0	0	0	0	0	1	1	1	1	0	1	0	1	1	1	1	1	1
RRP7B	0	0	0	0	0	0	1	1	1	1	0	1	0	1	1	1	1	1	1
SFTPD	0	0	0	0	0	0	1	1	1	1	0	1	0	1	1	1	1	1	1
TCF24	0	0	0	0	0	0	1	1	1	1	0	1	0	1	1	1	0	1	1
TMEM69	0	0	0	0	0	0	1	1	1	1	0	1	0	0	1	1	1	1	1
TTC23	0	0	0	0	0	0	1	1	1	1	0	1	0	1	1	1	0	1	1
TTC23L	0	0	0	0	0	0	1	1	1	1	0	1	0	1	1	1	0	1	1
VCAM1	0	0	0	0	0	0	1	1	1	1	0	1	0	0	1	1	1	1	1
NBR1	1	0	0	0	0	0	1	1	1	1	0	1	0	0	1	1	1	1	1
P4HTM	1	0	0	0	0	0	1	1	1	1	0	1	0	1	1	1	1	1	1
TSEN34	0	1	1	0	0	0	1	1	1	1	0	1	0	0	1	1	0	1	1
CLEC10A	0	0	0	1	0	0	1	1	1	1	0	1	0	1	1	1	1	1	1
REG1	0	0	0	1	0	0	1	1	1	1	0	1	0	1	1	1	1	1	1
ZFP82	0	0	0	1	0	0	1	1	1	1	0	1	0	0	1	1	1	1	1
C12ORF55	0	0	0	0	1	0	1	1	1	1	0	1	0	1	1	1	1	1	1
CCDC148	0	0	0	0	1	0	1	1	1	1	0	1	0	0	0	1	1	1	1
CD5L	0	0	0	0	1	0	1	1	1	1	0	1	0	1	1	1	1	1	1
FBXO41	0	0	0	0	1	0	1	1	1	1	0	1	0	1	1	1	1	1	1
GPLD1	0	0	0	0	1	0	1	1	1	1	0	1	0	1	0	1	1	1	1
GTF3C2	0	0	0	0	1	0	1	1	1	1	0	1	0	1	1	1	0	1	1
LHFP	0	0	0	0	1	0	1	1	1	1	0	1	0	1	1	1	1	1	1
MORN2	0	0	0	0	1	0	1	1	1	1	0	1	0	1	1	0	1	1	1
MSR1	0	0	0	0	1	0	1	1	1	1	0	1	0	1	1	1	1	1	1
MYCN	0	0	0	0	1	0	1	1	1	1	0	1	0	1	1	1	1	1	1
NHEJ1	0	0	0	0	1	0	1	1	1	1	0	1	0	0	1	1	1	1	1
PAPPA	0	0	0	0	1	0	1	1	1	1	0	1	0	1	1	1	1	1	1
PRDM6	0	0	0	0	1	0	1	1	1	1	0	1	0	1	1	1	1	1	1
SAAL1	0	0	0	0	1	0	1	1	1	1	0	1	0	1	1	1	1	1	1
SCARA5	0	0	0	0	1	0	1	1	1	1	0	1	0	1	1	1	1	1	1
SRPX	0	0	0	0	1	0	1	1	1	1	0	1	0	0	1	1	1	1	1
STIL	0	0	0	0	1	0	1	1	1	1	0	1	0	1	1	1	1	1	1
TDRD6	0	0	0	0	1	0	1	1	1	1	0	1	0	1	1	1	1	1	1
TIGD5	0	0	0	0	1	0	1	1	1	1	0	1	0	1	0	1	1	1	1
ATMIN	1	0	0	0	1	0	1	1	1	1	0	1	0	1	1	1	1	1	1
MAT2B	1	1	0	0	1	0	1	1	1	1	0	1	0	1	1	1	1	1	1
DEPTOR	0	0	1	0	1	0	1	1	1	1	0	1	0	1	1	1	1	1	1
UBFD1	0	0	1	0	1	0	1	1	1	1	0	1	0	0	1	1	1	1	1
VPS37A	0	0	1	0	1	0	1	1	1	1	0	1	0	1	1	1	1	1	1
WDR27	0	0	1	0	1	0	1	1	1	1	0	1	0	0	1	0	1	1	1
MAOA	1	0	1	0	1	0	1	1	1	1	0	1	0	1	1	1	1	1	1
JRK	0	1	1	0	1	0	1	1	1	1	0	1	0	1	0	1	1	1	1
RAB24	0	1	1	0	1	0	1	1	1	1	0	1	0	0	1	1	1	1	1
TIGD1	0	1	1	0	1	0	1	1	1	1	0	1	0	1	0	1	1	1	1
PIR	1	1	1	0	1	0	1	1	1	1	0	1	0	1	1	1	0	1	1
FRMD6	0	0	0	1	1	0	1	1	1	1	0	1	0	1	1	1	1	1	1
PRDM11	0	0	0	1	1	0	1	1	1	1	0	1	0	1	1	0	1	1	1
PRDM12	0	0	0	1	1	0	1	1	1	1	0	1	0	1	1	1	1	1	1
PRDM7	0	0	0	1	1	0	1	1	1	1	0	1	0	1	1	1	1	1	1
ZC3H10	0	0	0	1	1	0	1	1	1	1	0	1	0	1	1	1	0	1	1
KIAA0556	0	0	1	1	1	0	1	1	1	1	0	1	0	1	1	1	1	1	1
NXN	1	0	1	1	1	0	1	1	1	1	0	1	0	1	1	1	1	1	1
NXNL2	1	0	1	1	1	0	1	1	1	1	0	1	0	1	1	1	1	1	1
TDP2	1	0	1	1	1	0	1	1	1	1	0	1	0	1	1	1	1	1	1
WDR11	1	0	1	1	1	0	1	1	1	1	0	1	0	1	1	1	1	1	1
AHCTF1	0	0	0	0	0	1	1	1	1	1	0	1	0	1	1	1	1	1	1
C3ORF23	0	0	0	0	0	1	1	1	1	1	0	1	0	1	1	1	1	1	1
CALB1	0	0	0	0	0	1	1	1	1	1	0	1	0	1	1	1	1	1	1
CALB2	0	0	0	0	0	1	1	1	1	1	0	1	0	1	1	1	1	1	1
CBX6	0	0	0	0	0	1	1	1	1	1	0	1	0	0	1	1	1	1	1
CBX7	0	0	0	0	0	1	1	1	1	1	0	1	0	0	1	1	1	1	1
CBX8	0	0	0	0	0	1	1	1	1	1	0	1	0	0	1	1	1	1	1
DAG1	0	0	0	0	0	1	1	1	1	1	0	1	0	1	1	1	1	1	1
KIAA0825	0	0	0	0	0	1	1	1	1	1	0	1	0	1	1	1	1	1	1
MPHOSPH6	0	0	0	0	0	1	1	1	1	1	0	1	0	0	1	1	1	1	1
PRDM13	0	0	0	0	0	1	1	1	1	1	0	1	0	0	1	1	0	1	1
SCGN	0	0	0	0	0	1	1	1	1	1	0	1	0	1	1	1	1	1	1
SNX15	0	0	0	0	0	1	1	1	1	1	0	1	0	1	1	1	1	1	1
TLR1	0	0	0	0	0	1	1	1	1	1	0	1	0	1	1	1	1	1	1
TLR6	0	0	0	0	0	1	1	1	1	1	0	1	0	1	1	1	1	1	1
TNRC18	0	0	0	0	0	1	1	1	1	1	0	1	0	0	1	1	1	1	1
ZNF17	0	0	0	0	0	1	1	1	1	1	0	1	0	1	1	1	1	1	1
ZNF490	0	0	0	0	0	1	1	1	1	1	0	1	0	1	1	0	1	1	1
BTBD11	1	0	0	0	0	1	1	1	1	1	0	1	0	1	1	1	1	1	1
CEP164	0	0	1	0	0	1	1	1	1	1	0	1	0	0	1	1	1	1	1
GGNBP2	0	0	1	0	0	1	1	1	1	1	0	1	0	0	1	1	1	1	1
POP5	0	0	1	0	0	1	1	1	1	1	0	1	0	0	1	1	1	1	1
ACTR8	1	1	1	0	0	1	1	1	1	1	0	1	0	1	1	0	1	1	1
BUB1B	1	1	1	0	0	1	1	1	1	1	0	1	0	1	1	1	1	1	1
APLP1	0	0	0	1	0	1	1	1	1	1	0	1	0	0	1	1	1	1	1
FRMPD1	0	0	0	1	0	1	1	1	1	1	0	1	0	0	1	1	1	1	1
SAC3D1	1	0	1	1	0	1	1	1	1	1	0	1	0	1	1	1	1	1	1
WDYHV1	1	0	1	1	0	1	1	1	1	1	0	1	0	0	1	0	1	1	1
AGGF1	0	0	0	0	1	1	1	1	1	1	0	1	0	1	1	1	1	1	1
CENPB	0	0	0	0	1	1	1	1	1	1	0	1	0	1	0	1	0	1	1
DGCR6	0	0	0	0	1	1	1	1	1	1	0	1	0	1	1	1	1	1	1
DGCR6L	0	0	0	0	1	1	1	1	1	1	0	1	0	1	1	1	1	1	1
FOCAD	0	0	0	0	1	1	1	1	1	1	0	1	0	1	1	1	1	1	1
GAB1	0	0	0	0	1	1	1	1	1	1	0	1	0	1	1	1	1	1	1
HEMK1	0	0	0	0	1	1	1	1	1	1	0	1	0	1	1	1	1	1	1
HERC2P3	0	0	0	0	1	1	1	1	1	1	0	1	0	0	1	1	1	1	1
KIAA1009	0	0	0	0	1	1	1	1	1	1	0	1	0	1	1	1	1	1	1
MBD3	0	0	0	0	1	1	1	1	1	1	0	1	0	1	1	1	1	1	1
NANOS3	0	0	0	0	1	1	1	1	1	1	0	1	0	1	1	1	0	1	1
RNF34	0	0	0	0	1	1	1	1	1	1	0	1	0	1	1	1	1	1	1
SSC5D	0	0	0	0	1	1	1	1	1	1	0	1	0	1	1	1	1	1	1
TET2	0	0	0	0	1	1	1	1	1	1	0	1	0	0	1	1	1	1	1
TET3	0	0	0	0	1	1	1	1	1	1	0	1	0	0	1	1	1	1	1
TIGD3	0	0	0	0	1	1	1	1	1	1	0	1	0	1	0	1	0	1	1
TOPORS	0	0	0	0	1	1	1	1	1	1	0	1	0	0	1	1	1	1	1
YAP1	0	0	0	0	1	1	1	1	1	1	0	1	0	1	1	1	1	1	1
GNB1L	1	0	0	0	1	1	1	1	1	1	0	1	0	0	1	1	1	1	1
MED25	1	0	0	0	1	1	1	1	1	1	0	1	0	1	1	1	0	1	1
PDAP1	1	0	0	0	1	1	1	1	1	1	0	1	0	1	1	1	1	1	1
SRRD	1	0	0	0	1	1	1	1	1	1	0	1	0	0	1	1	1	1	1
BIRC5	0	0	1	0	1	1	1	1	1	1	0	1	0	1	1	1	1	1	1
CABLES1	0	0	1	0	1	1	1	1	1	1	0	1	0	1	1	1	1	1	1
CABLES2	0	0	1	0	1	1	1	1	1	1	0	1	0	1	1	1	1	1	1
CD2AP	0	0	1	0	1	1	1	1	1	1	0	1	0	1	1	1	1	1	1
DCTN2	0	0	1	0	1	1	1	1	1	1	0	1	0	1	1	1	1	1	1
TNFAIP8L2	0	0	1	0	1	1	1	1	1	1	0	1	0	1	1	1	1	1	1
ZFP106	0	0	1	0	1	1	1	1	1	1	0	1	0	1	1	1	1	1	1
FKBP8	1	0	1	0	1	1	1	1	1	1	0	1	0	1	1	1	1	1	1
CWC25	0	1	1	0	1	1	1	1	1	1	0	1	0	0	1	1	1	1	1
JRKL	0	1	1	0	1	1	1	1	1	1	0	1	0	1	0	1	1	1	1
TIGD2	0	1	1	0	1	1	1	1	1	1	0	1	0	1	0	1	1	1	1
TIGD4	0	1	1	0	1	1	1	1	1	1	0	1	0	1	0	1	0	1	1
TIGD6	0	1	1	0	1	1	1	1	1	1	0	1	0	1	0	1	1	1	1
TIGD7	0	1	1	0	1	1	1	1	1	1	0	1	0	1	0	1	1	1	1
APEX2	1	1	1	0	1	1	1	1	1	1	0	1	0	0	1	1	0	1	1
XRCC6BP1	1	1	1	0	1	1	1	1	1	1	0	1	0	1	1	1	1	1	1
ASZ1	0	0	0	1	1	1	1	1	1	1	0	1	0	0	1	1	1	1	1
DLGAP1	0	0	0	1	1	1	1	1	1	1	0	1	0	1	1	1	1	1	1
FRMD1	0	0	0	1	1	1	1	1	1	1	0	1	0	1	1	1	1	1	1
HPS5	0	0	0	1	1	1	1	1	1	1	0	1	0	1	1	1	1	1	1
MTPN	0	0	0	1	1	1	1	1	1	1	0	1	0	0	1	1	1	1	1
PEX13	0	0	0	1	1	1	1	1	1	1	0	1	0	1	1	1	1	1	1
PRDM14	0	0	0	1	1	1	1	1	1	1	0	1	0	1	1	1	1	1	1
RP1	0	0	0	1	1	1	1	1	1	1	0	1	0	1	1	1	1	1	1
TAAR7A	0	0	0	1	1	1	1	1	1	1	0	1	0	1	1	1	1	1	1
TMEM38A	0	0	0	1	1	1	1	1	1	1	0	1	0	1	1	1	1	1	1
TMEM38B	0	0	0	1	1	1	1	1	1	1	0	1	0	1	1	1	1	1	1
C20ORF24	1	0	0	1	1	1	1	1	1	1	0	1	0	1	1	1	1	1	1
ESPNL	1	0	0	1	1	1	1	1	1	1	0	1	0	1	1	1	1	1	1
LMLN	1	0	0	1	1	1	1	1	1	1	0	1	0	1	1	0	1	1	1
MED10	1	0	0	1	1	1	1	1	1	1	0	1	0	1	1	1	1	1	1
PIGC	1	0	0	1	1	1	1	1	1	1	0	1	0	1	1	1	0	1	1
TBCA	1	0	0	1	1	1	1	1	1	1	0	1	0	1	1	1	1	1	1
ARHGAP36	0	1	0	1	1	1	1	1	1	1	0	1	0	1	1	1	1	1	1
HLCS	1	1	0	1	1	1	1	1	1	1	0	1	0	1	1	1	1	1	1
PEX19	1	1	0	1	1	1	1	1	1	1	0	1	0	0	1	1	0	1	1
PEX2	1	1	0	1	1	1	1	1	1	1	0	1	0	1	1	1	1	1	1
APP	0	0	1	1	1	1	1	1	1	1	0	1	0	1	1	1	1	1	1
PIH1D1	0	0	1	1	1	1	1	1	1	1	0	1	0	1	1	1	0	1	1
BOLA1	1	0	1	1	1	1	1	1	1	1	0	1	0	0	1	1	0	1	1
COX18	1	0	1	1	1	1	1	1	1	1	0	1	0	1	1	1	1	1	1
HEATR7B1	1	0	1	1	1	1	1	1	1	1	0	1	0	1	1	1	1	1	1
SREK1	1	0	1	1	1	1	1	1	1	1	0	1	0	0	1	1	1	1	1
USP30	1	0	1	1	1	1	1	1	1	1	0	1	0	0	1	1	1	1	1
CDRT1	0	1	1	1	1	1	1	1	1	1	0	1	0	1	1	1	1	1	1
DPP3	0	1	1	1	1	1	1	1	1	1	0	1	0	1	1	1	0	1	1
COX11	1	1	1	1	1	1	1	1	1	1	0	1	0	1	1	1	1	1	1
DCLRE1A	1	1	1	1	1	1	1	1	1	1	0	1	0	1	1	1	1	1	1
DCLRE1B	1	1	1	1	1	1	1	1	1	1	0	1	0	1	1	1	1	1	1
ELAC2	1	1	1	1	1	1	1	1	1	1	0	1	0	0	1	1	1	1	1
FXN	1	1	1	1	1	1	1	1	1	1	0	1	0	1	1	0	1	1	1
METTL16	1	1	1	1	1	1	1	1	1	1	0	1	0	1	1	1	1	1	1
PGLS	1	1	1	1	1	1	1	1	1	1	0	1	0	1	1	1	1	1	1
VTI1B	1	1	1	1	1	1	1	1	1	1	0	1	0	1	1	1	1	1	1
AFAP1	0	0	0	0	0	0	0	0	0	1	0	1	1	1	1	1	1	1	1
BTN3A3	0	0	0	0	0	0	0	0	0	1	0	1	1	1	1	1	1	1	1
C12ORF29	0	0	0	0	0	0	0	0	0	1	0	1	1	0	1	0	1	1	1
C20ORF85	0	0	0	0	0	0	0	0	0	1	0	1	1	0	0	1	1	1	1
C6	0	0	0	0	0	0	0	0	0	1	0	1	1	0	1	1	1	1	1
C8A	0	0	0	0	0	0	0	0	0	1	0	1	1	0	1	1	1	1	1
C8B	0	0	0	0	0	0	0	0	0	1	0	1	1	0	1	1	1	1	1
C9	0	0	0	0	0	0	0	0	0	1	0	1	1	0	1	1	1	1	1
CCRL1	0	0	0	0	0	0	0	0	0	1	0	1	1	1	1	1	1	1	1
CMTM4	0	0	0	0	0	0	0	0	0	1	0	1	1	0	1	1	1	1	1
CMTM8	0	0	0	0	0	0	0	0	0	1	0	1	1	1	1	1	1	1	1
CRTC2	0	0	0	0	0	0	0	0	0	1	0	1	1	1	1	1	1	1	1
CRTC3	0	0	0	0	0	0	0	0	0	1	0	1	1	1	1	1	1	1	1
DEPDC4	0	0	0	0	0	0	0	0	0	1	0	1	1	0	1	1	1	1	1
DOK4	0	0	0	0	0	0	0	0	0	1	0	1	1	1	1	1	1	1	1
DOK5	0	0	0	0	0	0	0	0	0	1	0	1	1	1	1	1	1	1	1
DOK6	0	0	0	0	0	0	0	0	0	1	0	1	1	1	1	1	1	1	1
ELFN1	0	0	0	0	0	0	0	0	0	1	0	1	1	1	1	1	1	1	1
EXOC3L4	0	0	0	0	0	0	0	0	0	1	0	1	1	0	1	1	1	1	1
FABP1	0	0	0	0	0	0	0	0	0	1	0	1	1	1	1	1	1	1	1
FABP6	0	0	0	0	0	0	0	0	0	1	0	1	1	1	1	1	1	1	1
FAM59A	0	0	0	0	0	0	0	0	0	1	0	1	1	0	1	1	1	1	1
FAM59B	0	0	0	0	0	0	0	0	0	1	0	1	1	0	1	1	1	1	1
FOS	0	0	0	0	0	0	0	0	0	1	0	1	1	1	1	1	1	1	1
FOSB	0	0	0	0	0	0	0	0	0	1	0	1	1	1	1	1	1	1	1
FOSL1	0	0	0	0	0	0	0	0	0	1	0	1	1	1	1	1	1	1	1
FOSL2	0	0	0	0	0	0	0	0	0	1	0	1	1	1	1	1	1	1	1
ITLN1	0	0	0	0	0	0	0	0	0	1	0	1	1	1	1	1	0	1	1
ITLN1B	0	0	0	0	0	0	0	0	0	1	0	1	1	1	1	1	0	1	1
ITLN2	0	0	0	0	0	0	0	0	0	1	0	1	1	1	1	1	0	1	1
LEFTY2	0	0	0	0	0	0	0	0	0	1	0	1	1	1	1	1	1	1	1
LPAR2	0	0	0	0	0	0	0	0	0	1	0	1	1	1	1	1	1	1	1
MAGEA13P	0	0	0	0	0	0	0	0	0	1	0	1	1	1	1	1	0	1	1
MAGEB5	0	0	0	0	0	0	0	0	0	1	0	1	1	1	1	1	0	1	1
MAGEC1	0	0	0	0	0	0	0	0	0	1	0	1	1	1	1	1	0	1	1
MAGEC2	0	0	0	0	0	0	0	0	0	1	0	1	1	1	1	1	0	1	1
PLEKHB1	0	0	0	0	0	0	0	0	0	1	0	1	1	0	1	1	1	1	1
PLEKHB2	0	0	0	0	0	0	0	0	0	1	0	1	1	0	1	1	1	1	1
PTTG1IP	0	0	0	0	0	0	0	0	0	1	0	1	1	1	1	1	1	1	1
SLC48A1	0	0	0	0	0	0	0	0	0	1	0	1	1	1	1	1	1	1	1
SPRYD4	0	0	0	0	0	0	0	0	0	1	0	1	1	1	1	1	1	1	1
SRFBP1	0	0	0	0	0	0	0	0	0	1	0	1	1	0	1	1	1	1	1
TAF1B	0	0	0	0	0	0	0	0	0	1	0	1	1	1	1	1	1	1	1
TCN1	0	0	0	0	0	0	0	0	0	1	0	1	1	0	1	1	0	1	1
ZBTB3	0	0	0	0	0	0	0	0	0	1	0	1	1	1	1	1	1	1	1
ZBTB43	0	0	0	0	0	0	0	0	0	1	0	1	1	1	1	1	1	1	1
CYP7B1	0	1	0	0	0	0	0	0	0	1	0	1	1	1	1	1	1	1	1
FSD1	0	0	0	1	0	0	0	0	0	1	0	1	1	1	1	1	1	1	1
KGFLP2	0	0	0	1	0	0	0	0	0	1	0	1	1	1	1	1	1	1	1
KRT26	0	0	0	1	0	0	0	0	0	1	0	1	1	1	1	1	1	1	1
LGI4	0	0	0	1	0	0	0	0	0	1	0	1	1	1	1	1	1	1	1
ZBTB42	0	0	0	1	0	0	0	0	0	1	0	1	1	1	1	1	1	1	1
ZNF238	0	0	0	1	0	0	0	0	0	1	0	1	1	1	1	1	1	1	1
C20ORF160	0	0	0	0	1	0	0	0	0	1	0	1	1	1	1	1	1	1	1
MAGEA12	0	0	0	0	1	0	0	0	0	1	0	1	1	1	1	1	0	1	1
MAGEA2	0	0	0	0	1	0	0	0	0	1	0	1	1	1	1	1	0	1	1
MAGEA3	0	0	0	0	1	0	0	0	0	1	0	1	1	1	1	1	0	1	1
MAGEA6	0	0	0	0	1	0	0	0	0	1	0	1	1	1	1	1	0	1	1
MAGEE2	0	0	0	0	1	0	0	0	0	1	0	1	1	1	1	1	0	1	1
RUFY4	0	0	0	0	1	0	0	0	0	1	0	1	1	1	1	0	1	1	1
TRIM39	0	0	0	0	1	0	0	0	0	1	0	1	1	1	1	1	1	1	1
MAGEA1	1	0	0	0	1	0	0	0	0	1	0	1	1	1	1	1	0	1	1
MRS2	1	1	0	0	1	0	0	0	0	1	0	1	1	1	1	1	1	1	1
KRT28	0	0	0	1	1	0	0	0	0	1	0	1	1	1	1	1	1	1	1
BNC1	0	0	0	0	0	1	0	0	0	1	0	1	1	1	1	1	1	1	1
BNC2	0	0	0	0	0	1	0	0	0	1	0	1	1	1	1	1	1	1	1
GPM6A	0	0	0	0	0	1	0	0	0	1	0	1	1	1	1	1	1	1	1
GPM6B	0	0	0	0	0	1	0	0	0	1	0	1	1	1	1	1	1	1	1
MAGEB1	0	0	0	0	0	1	0	0	0	1	0	1	1	1	1	1	0	1	1
MAGEB18	0	0	0	0	0	1	0	0	0	1	0	1	1	1	1	1	0	1	1
MRPS18A	0	0	0	0	0	1	0	0	0	1	0	1	1	1	1	1	1	1	1
SERPINA1F	0	0	0	0	0	1	0	0	0	1	0	1	1	1	1	1	1	1	1
STMN3	0	0	0	0	0	1	0	0	0	1	0	1	1	1	1	1	1	1	1
STMN4	0	0	0	0	0	1	0	0	0	1	0	1	1	1	1	1	1	1	1
TMEM179	0	0	0	0	0	1	0	0	0	1	0	1	1	1	1	1	1	1	1
CYP19A1	1	0	0	0	0	1	0	0	0	1	0	1	1	0	1	1	1	1	1
CADM3	0	0	0	1	0	1	0	0	0	1	0	1	1	1	1	1	1	1	1
FEZ1	0	0	0	1	0	1	0	0	0	1	0	1	1	1	1	1	1	1	1
SERPING1	0	0	0	1	0	1	0	0	0	1	0	1	1	1	1	1	1	1	1
ANGPTL3	0	0	0	0	1	1	0	0	0	1	0	1	1	1	1	1	1	1	1
TMEM150A	0	0	0	0	1	1	0	0	0	1	0	1	1	1	1	1	1	1	1
CDNF	0	0	1	1	1	1	0	0	0	1	0	1	1	1	1	1	1	1	1
MFSD8	0	0	1	1	1	1	0	0	0	1	0	1	1	1	1	0	1	1	1
ARL9	0	0	0	0	0	0	1	0	0	1	0	1	1	0	1	1	1	1	1
C1QL3	0	0	0	0	0	0	1	0	0	1	0	1	1	1	1	1	1	1	1
C1QL4	0	0	0	0	0	0	1	0	0	1	0	1	1	1	1	1	1	1	1
C1QTNF1	0	0	0	0	0	0	1	0	0	1	0	1	1	1	1	1	1	1	1
C1QTNF4	0	0	0	0	0	0	1	0	0	1	0	1	1	1	1	1	1	1	1
C1QTNF6	0	0	0	0	0	0	1	0	0	1	0	1	1	1	1	1	1	1	1
CCR7	0	0	0	0	0	0	1	0	0	1	0	1	1	1	1	1	1	1	1
CLCA3P	0	0	0	0	0	0	1	0	0	1	0	1	1	1	1	1	1	1	1
CMPK2	0	0	0	0	0	0	1	0	0	1	0	1	1	1	1	1	1	1	1
COLEC10	0	0	0	0	0	0	1	0	0	1	0	1	1	1	1	1	1	1	1
FAM184B	0	0	0	0	0	0	1	0	0	1	0	1	1	1	1	1	1	1	1
FAM55A	0	0	0	0	0	0	1	0	0	1	0	1	1	1	1	1	1	1	1
FAM55B	0	0	0	0	0	0	1	0	0	1	0	1	1	1	1	1	1	1	1
FAM55C	0	0	0	0	0	0	1	0	0	1	0	1	1	1	1	1	1	1	1
FAM55D	0	0	0	0	0	0	1	0	0	1	0	1	1	1	1	1	1	1	1
GLTSCR1	0	0	0	0	0	0	1	0	0	1	0	1	1	1	1	1	1	1	1
GPER	0	0	0	0	0	0	1	0	0	1	0	1	1	1	1	1	1	1	1
IGFBP7	0	0	0	0	0	0	1	0	0	1	0	1	1	1	1	1	1	1	1
IGFBPL1	0	0	0	0	0	0	1	0	0	1	0	1	1	1	1	1	1	1	1
IRAK3	0	0	0	0	0	0	1	0	0	1	0	1	1	1	1	1	1	1	1
KANSL1L	0	0	0	0	0	0	1	0	0	1	0	1	1	1	1	1	1	1	1
KAZALD1	0	0	0	0	0	0	1	0	0	1	0	1	1	1	1	1	1	1	1
KIAA0240	0	0	0	0	0	0	1	0	0	1	0	1	1	1	1	1	1	1	1
LCA5L	0	0	0	0	0	0	1	0	0	1	0	1	1	1	1	1	1	1	1
LEFTY1	0	0	0	0	0	0	1	0	0	1	0	1	1	1	1	1	1	1	1
LRRC19	0	0	0	0	0	0	1	0	0	1	0	1	1	0	1	1	1	1	1
LRRFIP1	0	0	0	0	0	0	1	0	0	1	0	1	1	1	1	1	1	1	1
MAFIP	0	0	0	0	0	0	1	0	0	1	0	1	1	0	1	1	1	1	1
NOXRED1	0	0	0	0	0	0	1	0	0	1	0	1	1	0	1	1	1	1	1
PDZD11	0	0	0	0	0	0	1	0	0	1	0	1	1	1	1	1	1	1	1
PRG4	0	0	0	0	0	0	1	0	0	1	0	1	1	0	1	1	1	1	1
SLC2A4RG	0	0	0	0	0	0	1	0	0	1	0	1	1	1	1	1	1	1	1
SLITRK4	0	0	0	0	0	0	1	0	0	1	0	1	1	1	1	1	1	1	1
ST3GAL1	0	0	0	0	0	0	1	0	0	1	0	1	1	1	1	1	1	1	1
STMN2	0	0	0	0	0	0	1	0	0	1	0	1	1	1	1	1	1	1	1
TAB2	0	0	0	0	0	0	1	0	0	1	0	1	1	1	1	1	1	1	1
TAB3	0	0	0	0	0	0	1	0	0	1	0	1	1	1	1	1	1	1	1
TMEM98	0	0	0	0	0	0	1	0	0	1	0	1	1	0	1	1	0	1	1
TRIM58	0	0	0	0	0	0	1	0	0	1	0	1	1	1	1	1	1	1	1
ZC3H18	0	0	0	0	0	0	1	0	0	1	0	1	1	1	1	0	1	1	1
ZFAT	0	0	0	0	0	0	1	0	0	1	0	1	1	1	1	1	1	1	1
ST3GAL2	1	0	0	0	0	0	1	0	0	1	0	1	1	1	1	1	1	1	1
ZBTB22	0	1	0	0	0	0	1	0	0	1	0	1	1	1	1	1	1	1	1
RELN	0	0	1	0	0	0	1	0	0	1	0	1	1	0	1	1	1	1	1
CLEC18B	0	0	0	1	0	0	1	0	0	1	0	1	1	1	1	1	1	1	1
CLEC18C	0	0	0	1	0	0	1	0	0	1	0	1	1	1	1	1	1	1	1
INCENP	0	0	0	1	0	0	1	0	0	1	0	1	1	0	1	1	1	1	1
LGALS12	0	0	0	1	0	0	1	0	0	1	0	1	1	1	1	1	1	1	1
NUDT12	1	1	1	1	0	0	1	0	0	1	0	1	1	0	1	1	1	1	1
NUDT13	1	1	1	1	0	0	1	0	0	1	0	1	1	0	1	1	1	1	1
AAGAB	0	0	0	0	1	0	1	0	0	1	0	1	1	0	1	1	1	1	1
CCM2	0	0	0	0	1	0	1	0	0	1	0	1	1	1	1	1	1	1	1
COMMD3	0	0	0	0	1	0	1	0	0	1	0	1	1	1	1	0	1	1	1
HMMR	0	0	0	0	1	0	1	0	0	1	0	1	1	0	1	1	1	1	1
PLEKHA2	0	0	0	0	1	0	1	0	0	1	0	1	1	1	1	1	1	1	1
STARD6	0	0	0	0	1	0	1	0	0	1	0	1	1	1	1	1	1	1	1
CYP26B1	1	0	0	0	1	0	1	0	0	1	0	1	1	1	1	1	1	1	1
CYP26C1	1	0	0	0	1	0	1	0	0	1	0	1	1	1	1	1	1	1	1
FAM86B1	0	1	0	0	1	0	1	0	0	1	0	1	1	0	1	1	1	1	1
NCF2	0	1	0	0	1	0	1	0	0	1	0	1	1	1	1	1	1	1	1
NOXA1	0	1	0	0	1	0	1	0	0	1	0	1	1	1	1	1	1	1	1
MESDC1	0	0	1	0	1	0	1	0	0	1	0	1	1	0	1	1	1	1	1
CCDC134	0	0	0	1	1	0	1	0	0	1	0	1	1	0	1	1	1	1	1
FAM213A	0	0	0	1	1	0	1	0	0	1	0	1	1	1	1	1	1	1	1
FRS3	0	0	0	1	1	0	1	0	0	1	0	1	1	1	1	1	1	1	1
PLEKHD1	0	0	0	1	1	0	1	0	0	1	0	1	1	0	1	1	1	1	1
SUB1	0	0	0	1	1	0	1	0	0	1	0	1	1	0	1	1	1	1	1
ZNF840	0	0	0	1	1	0	1	0	0	1	0	1	1	1	1	1	1	1	1
PXMP4	0	1	0	1	1	0	1	0	0	1	0	1	1	1	1	1	1	1	1
GALC	0	0	1	1	1	0	1	0	0	1	0	1	1	1	1	1	1	1	1
BVES	0	0	0	0	0	1	1	0	0	1	0	1	1	1	1	1	1	1	1
CASZ1	0	0	0	0	0	1	1	0	0	1	0	1	1	0	1	1	1	1	1
FAM210A	0	0	0	0	0	1	1	0	0	1	0	1	1	1	1	1	1	1	1
LRRC55	0	0	0	0	0	1	1	0	0	1	0	1	1	1	1	1	1	1	1
LRTM2	0	0	0	0	0	1	1	0	0	1	0	1	1	1	1	1	1	1	1
MTTP	0	0	0	0	0	1	1	0	0	1	0	1	1	1	1	1	1	1	1
MYF5	0	0	0	0	0	1	1	0	0	1	0	1	1	0	1	1	1	1	1
MYF6	0	0	0	0	0	1	1	0	0	1	0	1	1	0	1	1	1	1	1
MYOD1	0	0	0	0	0	1	1	0	0	1	0	1	1	0	1	1	1	1	1
MYOG	0	0	0	0	0	1	1	0	0	1	0	1	1	0	1	1	1	1	1
PIK3AP1	0	0	0	0	0	1	1	0	0	1	0	1	1	1	1	1	1	1	1
POPDC2	0	0	0	0	0	1	1	0	0	1	0	1	1	1	1	1	1	1	1
POPDC3	0	0	0	0	0	1	1	0	0	1	0	1	1	1	1	1	1	1	1
RAB11FIP2	0	0	0	0	0	1	1	0	0	1	0	1	1	1	1	1	1	1	1
RBM14	0	0	0	0	0	1	1	0	0	1	0	1	1	1	1	1	1	1	1
SPIRE2	0	0	0	0	0	1	1	0	0	1	0	1	1	0	1	1	1	1	1
ST6GAL2	0	0	0	0	0	1	1	0	0	1	0	1	1	1	1	1	1	1	1
TIMP2	0	0	0	0	0	1	1	0	0	1	0	1	1	1	1	1	1	1	1
TMCC3	0	0	0	0	0	1	1	0	0	1	0	1	1	1	1	1	1	1	1
ZNF366	0	0	0	0	0	1	1	0	0	1	0	1	1	1	1	1	1	1	1
SLC10A5	1	0	0	0	0	1	1	0	0	1	0	1	1	1	1	1	1	1	1
ANKRD24	0	0	1	0	0	1	1	0	0	1	0	1	1	1	1	1	1	1	1
PLEKHA5	0	0	1	0	0	1	1	0	0	1	0	1	1	1	1	1	1	1	1
AR	0	0	0	1	0	1	1	0	0	1	0	1	1	1	1	1	1	1	1
AVPR2	0	0	0	1	0	1	1	0	0	1	0	1	1	1	1	1	1	1	1
COX4I1	0	0	0	1	0	1	1	0	0	1	0	1	1	0	1	1	1	1	1
GHRHR	0	0	0	1	0	1	1	0	0	1	0	1	1	1	1	1	1	1	1
GNRHR2	0	0	0	1	0	1	1	0	0	1	0	1	1	1	1	1	1	1	1
LGALS3	0	0	0	1	0	1	1	0	0	1	0	1	1	1	1	1	1	1	1
LGALS4	0	0	0	1	0	1	1	0	0	1	0	1	1	1	1	1	1	1	1
LGALS6	0	0	0	1	0	1	1	0	0	1	0	1	1	1	1	1	1	1	1
LGALS7	0	0	0	1	0	1	1	0	0	1	0	1	1	1	1	1	1	1	1
LGALS8	0	0	0	1	0	1	1	0	0	1	0	1	1	1	1	1	1	1	1
LGALS9	0	0	0	1	0	1	1	0	0	1	0	1	1	1	1	1	1	1	1
LGALS9B	0	0	0	1	0	1	1	0	0	1	0	1	1	1	1	1	1	1	1
LGALS9C	0	0	0	1	0	1	1	0	0	1	0	1	1	1	1	1	1	1	1
LRRC32	0	0	0	1	0	1	1	0	0	1	0	1	1	1	1	1	1	1	1
MPRIP	0	0	0	1	0	1	1	0	0	1	0	1	1	1	1	1	1	1	1
MRPL16	0	0	0	1	0	1	1	0	0	1	0	1	1	1	1	1	1	1	1
NEURL	0	0	0	1	0	1	1	0	0	1	0	1	1	0	1	1	1	1	1
NEURL1B	0	0	0	1	0	1	1	0	0	1	0	1	1	0	1	1	1	1	1
NEURL3	0	0	0	1	0	1	1	0	0	1	0	1	1	0	1	1	1	1	1
SALL1	0	0	0	1	0	1	1	0	0	1	0	1	1	1	1	1	1	1	1
SALL2	0	0	0	1	0	1	1	0	0	1	0	1	1	1	1	1	1	1	1
SALL3	0	0	0	1	0	1	1	0	0	1	0	1	1	1	1	1	1	1	1
SALL4	0	0	0	1	0	1	1	0	0	1	0	1	1	1	1	1	1	1	1
SPARC	0	0	0	1	0	1	1	0	0	1	0	1	1	0	1	1	1	1	1
SPARCL1	0	0	0	1	0	1	1	0	0	1	0	1	1	0	1	1	1	1	1
TMCC2	0	0	0	1	0	1	1	0	0	1	0	1	1	1	1	1	1	1	1
ZEB2	0	0	0	1	0	1	1	0	0	1	0	1	1	1	1	1	1	1	1
ZNF630	0	0	0	1	0	1	1	0	0	1	0	1	1	1	1	1	1	1	1
SLC10A3	1	0	0	1	0	1	1	0	0	1	0	1	1	1	1	1	1	1	1
ZKSCAN5	0	0	1	1	0	1	1	0	0	1	0	1	1	1	1	1	1	1	1
MLF1	0	0	0	0	1	1	1	0	0	1	0	1	1	0	1	1	1	1	1
MLF2	0	0	0	0	1	1	1	0	0	1	0	1	1	0	1	1	1	1	1
PDC	0	0	0	0	1	1	1	0	0	1	0	1	1	0	1	1	1	1	1
RASSF2	0	0	0	0	1	1	1	0	0	1	0	1	1	1	1	1	1	1	1
RASSF4	0	0	0	0	1	1	1	0	0	1	0	1	1	1	1	1	1	1	1
RASSF6	0	0	0	0	1	1	1	0	0	1	0	1	1	1	1	1	1	1	1
TCEB3B	0	0	0	0	1	1	1	0	0	1	0	1	1	1	1	1	1	1	1
TCEB3CL	0	0	0	0	1	1	1	0	0	1	0	1	1	1	1	1	1	1	1
TCEB3CL2	0	0	0	0	1	1	1	0	0	1	0	1	1	1	1	1	1	1	1
ZMYM6	0	0	0	0	1	1	1	0	0	1	0	1	1	0	1	1	1	1	1
ANKRD39	0	0	1	0	1	1	1	0	0	1	0	1	1	1	1	1	1	1	1
PLEKHA6	0	0	1	0	1	1	1	0	0	1	0	1	1	1	1	1	1	1	1
PLEKHA7	0	0	1	0	1	1	1	0	0	1	0	1	1	1	1	1	1	1	1
APTX	1	0	1	0	1	1	1	0	0	1	0	1	1	1	1	1	1	1	1
CYP26A1	1	1	1	0	1	1	1	0	0	1	0	1	1	1	1	1	1	1	1
CYP51A1	1	1	1	0	1	1	1	0	0	1	0	1	1	1	1	1	1	1	1
DUOXA1	0	0	0	1	1	1	1	0	0	1	0	1	1	1	1	1	1	1	1
DUOXA2	0	0	0	1	1	1	1	0	0	1	0	1	1	1	1	1	1	1	1
FRS2	0	0	0	1	1	1	1	0	0	1	0	1	1	1	1	1	1	1	1
NADKD1	0	0	0	1	1	1	1	0	0	1	0	1	1	1	1	1	1	1	1
PDCL	0	0	0	1	1	1	1	0	0	1	0	1	1	1	1	1	1	1	1
SP100	0	0	0	1	1	1	1	0	0	1	0	1	1	1	1	1	1	1	1
UBASH3A	0	0	0	1	1	1	1	0	0	1	0	1	1	1	1	1	1	1	1
UBASH3B	0	0	0	1	1	1	1	0	0	1	0	1	1	1	1	1	1	1	1
IRAK1	1	0	0	1	1	1	1	0	0	1	0	1	1	1	1	1	1	1	1
FAM86B2	0	1	0	1	1	1	1	0	0	1	0	1	1	0	1	1	1	1	1
FAM86A	1	1	0	1	1	1	1	0	0	1	0	1	1	0	1	1	1	1	1
HDDC3	0	0	1	1	1	1	1	0	0	1	0	1	1	0	1	1	0	1	1
RIN2	0	0	1	1	1	1	1	0	0	1	0	1	1	1	1	1	1	1	1
EARS2	1	0	1	1	1	1	1	0	0	1	0	1	1	0	1	1	1	1	1
ELOVL6	1	0	1	1	1	1	1	0	0	1	0	1	1	1	1	1	1	1	1
MYCBP2	1	0	1	1	1	1	1	0	0	1	0	1	1	1	1	1	1	1	1
SBK1	1	0	1	1	1	1	1	0	0	1	0	1	1	1	1	1	1	1	1
MTO1	1	1	1	1	1	1	1	0	0	1	0	1	1	1	1	0	1	1	1
ATF5	0	0	0	0	0	0	0	1	0	1	0	1	1	0	1	1	1	1	1
CSPP1	0	0	0	0	0	0	0	1	0	1	0	1	1	1	1	1	1	1	1
DCT	0	0	0	0	0	0	0	1	0	1	0	1	1	1	1	1	1	1	1
MAGEB6	0	0	0	0	0	0	0	1	0	1	0	1	1	1	1	1	0	1	1
NAT3	0	0	0	0	0	0	0	1	0	1	0	1	1	1	1	0	1	1	1
TYRP1	0	0	0	0	0	0	0	1	0	1	0	1	1	1	1	1	1	1	1
ZMYND19	0	0	0	0	0	0	0	1	0	1	0	1	1	1	1	1	1	1	1
NAT1	0	1	0	0	0	0	0	1	0	1	0	1	1	1	1	0	1	1	1
NAT2	0	1	0	0	0	0	0	1	0	1	0	1	1	1	1	0	1	1	1
TYR	0	0	0	1	0	0	0	1	0	1	0	1	1	1	1	1	1	1	1
ANKRD18A	0	0	0	0	1	0	0	1	0	1	0	1	1	1	1	1	1	1	1
ATF4	0	0	0	0	1	0	0	1	0	1	0	1	1	0	1	1	1	1	1
C7ORF72	0	0	0	0	1	0	0	1	0	1	0	1	1	0	0	0	1	1	1
MAGEA4	0	0	0	0	1	0	0	1	0	1	0	1	1	1	1	1	0	1	1
MAGEA8	1	0	0	0	1	0	0	1	0	1	0	1	1	1	1	1	0	1	1
SCML4	0	0	0	0	0	1	0	1	0	1	0	1	1	0	1	1	1	1	1
RPA4	1	0	0	0	0	1	0	1	0	1	0	1	1	1	1	1	1	1	1
ARRDC5	0	0	0	1	0	1	0	1	0	1	0	1	1	0	0	1	0	1	1
CCDC85B	0	0	0	1	0	1	0	1	0	1	0	1	1	0	1	1	1	1	1
MAGEL2	0	0	0	0	1	1	0	1	0	1	0	1	1	1	1	1	0	1	1
MED26	0	0	0	0	1	1	0	1	0	1	0	1	1	0	1	1	1	1	1
RPA2	1	1	1	0	1	1	0	1	0	1	0	1	1	1	1	1	1	1	1
CCDC138	0	0	0	0	0	0	1	1	0	1	0	1	1	1	0	1	0	1	1
CNTLN	0	0	0	0	0	0	1	1	0	1	0	1	1	1	1	1	1	1	1
DUSP23	0	0	0	0	0	0	1	1	0	1	0	1	1	1	1	1	0	1	1
GTLF3B	0	0	0	0	0	0	1	1	0	1	0	1	1	0	1	1	1	1	1
TCTN1	0	0	0	0	0	0	1	1	0	1	0	1	1	0	1	1	1	1	1
ANKRD26P1	1	0	0	0	0	0	1	1	0	1	0	1	1	1	1	1	1	1	1
CP	0	0	1	0	0	0	1	1	0	1	0	1	1	1	1	1	1	1	1
HEPH	0	0	1	0	0	0	1	1	0	1	0	1	1	1	1	1	1	1	1
HEPHL1	0	0	1	0	0	0	1	1	0	1	0	1	1	1	1	1	1	1	1
HTR3B	0	0	0	1	0	0	1	1	0	1	0	1	1	1	1	1	1	1	1
CRISPLD1	1	0	0	1	0	0	1	1	0	1	0	1	1	1	1	1	1	1	1
GLIPR1L2	1	0	0	1	0	0	1	1	0	1	0	1	1	1	1	1	1	1	1
ANKRD53	0	0	0	0	1	0	1	1	0	1	0	1	1	1	0	1	0	1	1
ANTXR1	0	0	0	0	1	0	1	1	0	1	0	1	1	1	1	1	1	1	1
ANTXR2	0	0	0	0	1	0	1	1	0	1	0	1	1	1	1	1	1	1	1
C7ORF62	0	0	0	0	1	0	1	1	0	1	0	1	1	0	1	1	1	1	1
CATSPERG	0	0	0	0	1	0	1	1	0	1	0	1	1	0	0	0	0	1	1
CATSPERG1	0	0	0	0	1	0	1	1	0	1	0	1	1	0	0	0	0	1	1
PLEKHA1	0	0	0	0	1	0	1	1	0	1	0	1	1	1	1	1	1	1	1
THEG	0	0	0	0	1	0	1	1	0	1	0	1	1	0	1	0	0	1	1
TMEM45B	1	0	0	0	1	0	1	1	0	1	0	1	1	0	1	1	1	1	1
NFKBID	0	0	0	1	1	0	1	1	0	1	0	1	1	1	1	1	1	1	1
MED24	0	0	0	0	0	1	1	1	0	1	0	1	1	1	1	1	1	1	1
MED29	0	0	0	0	0	1	1	1	0	1	0	1	1	1	1	1	0	1	1
TLR7	0	0	0	0	0	1	1	1	0	1	0	1	1	1	1	1	1	1	1
ZNF395	0	0	0	0	0	1	1	1	0	1	0	1	1	1	1	1	1	1	1
WDR6	1	0	1	0	0	1	1	1	0	1	0	1	1	0	1	1	1	1	1
COX4I2	0	0	0	1	0	1	1	1	0	1	0	1	1	0	1	1	1	1	1
GPC1	0	0	0	1	0	1	1	1	0	1	0	1	1	1	1	1	1	1	1
GPC2	0	0	0	1	0	1	1	1	0	1	0	1	1	1	1	1	1	1	1
INSM1	0	0	0	1	0	1	1	1	0	1	0	1	1	1	1	1	0	1	1
INSM2	0	0	0	1	0	1	1	1	0	1	0	1	1	1	1	1	0	1	1
LMO7	0	0	0	1	0	1	1	1	0	1	0	1	1	0	1	1	1	1	1
RBM12BA	0	0	0	1	0	1	1	1	0	1	0	1	1	0	1	1	1	1	1
RBM12BB	0	0	0	1	0	1	1	1	0	1	0	1	1	0	1	1	1	1	1
TLR8	0	0	0	1	0	1	1	1	0	1	0	1	1	1	1	1	1	1	1
TMCC1	0	0	0	1	0	1	1	1	0	1	0	1	1	1	1	1	1	1	1
TRERF1	0	0	0	1	0	1	1	1	0	1	0	1	1	1	1	1	1	1	1
TRPV1	0	0	0	1	0	1	1	1	0	1	0	1	1	1	1	1	1	1	1
VIPR2	0	0	0	1	0	1	1	1	0	1	0	1	1	1	1	1	1	1	1
R3HDML	1	0	1	1	0	1	1	1	0	1	0	1	1	1	1	1	1	1	1
C9ORF117	0	0	0	0	1	1	1	1	0	1	0	1	1	0	1	1	0	1	1
CLSPN	0	0	0	0	1	1	1	1	0	1	0	1	1	1	1	1	1	1	1
LFNG	0	0	0	0	1	1	1	1	0	1	0	1	1	0	1	1	1	1	1
MFNG	0	0	0	0	1	1	1	1	0	1	0	1	1	0	1	1	1	1	1
RFNG	0	0	0	0	1	1	1	1	0	1	0	1	1	0	1	1	1	1	1
SYNGR4	0	0	0	0	1	1	1	1	0	1	0	1	1	1	1	1	1	1	1
TDRD12	0	0	0	0	1	1	1	1	0	1	0	1	1	0	1	1	1	1	1
NEDD1	1	0	0	0	1	1	1	1	0	1	0	1	1	1	1	1	1	1	1
YLPM1	1	0	0	0	1	1	1	1	0	1	0	1	1	0	1	1	1	1	1
COMMD2	0	0	1	0	1	1	1	1	0	1	0	1	1	0	1	1	1	1	1
FANCD2	1	0	1	0	1	1	1	1	0	1	0	1	1	1	1	1	1	1	1
HTRA2	1	0	1	0	1	1	1	1	0	1	0	1	1	1	1	1	1	1	1
NCAPH	1	1	1	0	1	1	1	1	0	1	0	1	1	1	1	1	1	1	1
AMBP	0	0	0	1	1	1	1	1	0	1	0	1	1	1	1	1	1	1	1
FAM125B	0	0	0	1	1	1	1	1	0	1	0	1	1	1	1	1	1	1	1
MUC4	0	0	0	1	1	1	1	1	0	1	0	1	1	1	1	1	1	1	1
POLR3C	0	0	0	1	1	1	1	1	0	1	0	1	1	1	1	0	0	1	1
RIPK3	0	0	0	1	1	1	1	1	0	1	0	1	1	1	1	1	1	1	1
SPINT1	0	0	0	1	1	1	1	1	0	1	0	1	1	1	1	1	1	1	1
SUSD2	0	0	0	1	1	1	1	1	0	1	0	1	1	1	1	1	1	1	1
SYNGR3	0	0	0	1	1	1	1	1	0	1	0	1	1	1	1	1	1	1	1
WDR91	0	0	0	1	1	1	1	1	0	1	0	1	1	1	1	1	1	1	1
ZNF136	0	0	0	1	1	1	1	1	0	1	0	1	1	1	1	1	1	1	1
GLRX	1	1	0	1	1	1	1	1	0	1	0	1	1	0	1	1	1	1	1
NIPBL	1	1	0	1	1	1	1	1	0	1	0	1	1	0	1	1	1	1	1
SCD	1	1	0	1	1	1	1	1	0	1	0	1	1	1	1	1	1	1	1
SCD1	1	1	0	1	1	1	1	1	0	1	0	1	1	1	1	1	1	1	1
SCD2	1	1	0	1	1	1	1	1	0	1	0	1	1	1	1	1	1	1	1
SCD5	1	1	0	1	1	1	1	1	0	1	0	1	1	1	1	1	1	1	1
CNKSR2	0	0	1	1	1	1	1	1	0	1	0	1	1	0	1	1	1	1	1
FLCN	0	0	1	1	1	1	1	1	0	1	0	1	1	1	1	1	1	1	1
SYNGR1	0	0	1	1	1	1	1	1	0	1	0	1	1	1	1	1	1	1	1
ELOVL3	1	0	1	1	1	1	1	1	0	1	0	1	1	1	1	1	1	1	1
THUMPD1	1	0	1	1	1	1	1	1	0	1	0	1	1	1	1	1	1	1	1
URB1	1	0	1	1	1	1	1	1	0	1	0	1	1	1	1	1	1	1	1
ZNF362	1	0	1	1	1	1	1	1	0	1	0	1	1	0	1	1	1	1	1
ENOPH1	1	1	1	1	1	1	1	1	0	1	0	1	1	1	1	1	1	1	1
MUS81	1	1	1	1	1	1	1	1	0	1	0	1	1	1	1	1	0	1	1
ACY3	0	0	0	0	0	0	0	0	1	1	0	1	1	1	1	1	1	1	1
ASPA	0	0	0	0	0	0	0	0	1	1	0	1	1	1	1	1	1	1	1
C14ORF119	0	0	0	0	0	0	0	0	1	1	0	1	1	1	1	1	0	1	1
CRLF3	0	0	0	0	0	0	0	0	1	1	0	1	1	1	1	1	1	1	1
LACC1	0	0	0	0	0	0	0	0	1	1	0	1	1	0	1	1	1	1	1
LPAR3	0	0	0	0	0	0	0	0	1	1	0	1	1	1	1	1	1	1	1
MAGEA11	0	0	0	0	0	0	0	0	1	1	0	1	1	1	1	1	0	1	1
MAGEH1	0	0	0	0	0	0	0	0	1	1	0	1	1	1	1	1	0	1	1
MNCB-2990	0	0	0	0	0	0	0	0	1	1	0	1	1	1	1	1	0	1	1
OTOA	0	0	0	0	0	0	0	0	1	1	0	1	1	1	1	1	1	1	1
RNF122	0	0	0	0	0	0	0	0	1	1	0	1	1	1	1	1	1	1	1
RBBP8	1	0	0	0	0	0	0	0	1	1	0	1	1	0	1	1	1	1	1
SELL	0	0	1	0	0	0	0	0	1	1	0	1	1	0	1	1	1	1	1
FSD2	0	0	0	1	0	0	0	0	1	1	0	1	1	1	1	1	1	1	1
IFT43	0	0	0	0	1	0	0	0	1	1	0	1	1	1	1	1	1	1	1
RNF24	1	0	0	0	1	0	0	0	1	1	0	1	1	1	1	1	1	1	1
CENPV	1	0	0	1	1	0	0	0	1	1	0	1	1	1	1	1	1	1	1
LIMS3	0	0	0	0	0	1	0	0	1	1	0	1	1	1	1	1	1	1	1
LIMS3L	0	0	0	0	0	1	0	0	1	1	0	1	1	1	1	1	1	1	1
LRPAP1	0	0	0	0	0	1	0	0	1	1	0	1	1	1	1	1	1	1	1
TIMM13	0	1	0	0	0	1	0	0	1	1	0	1	1	0	1	1	0	1	1
PTGS2	0	0	0	1	0	1	0	0	1	1	0	1	1	1	1	1	1	1	1
TRIOBP	0	0	0	1	0	1	0	0	1	1	0	1	1	1	1	1	1	1	1
SEPT15	1	0	1	1	0	1	0	0	1	1	0	1	1	1	1	0	1	1	1
CMC1	0	0	0	0	1	1	0	0	1	1	0	1	1	1	1	1	1	1	1
MAGEB10	0	0	0	0	1	1	0	0	1	1	0	1	1	1	1	1	0	1	1
MAGEB17	0	0	0	0	1	1	0	0	1	1	0	1	1	1	1	1	0	1	1
MAGEB2	0	0	0	0	1	1	0	0	1	1	0	1	1	1	1	1	0	1	1
MAGEB4	0	0	0	0	1	1	0	0	1	1	0	1	1	1	1	1	0	1	1
NDN	0	0	0	0	1	1	0	0	1	1	0	1	1	1	1	1	0	1	1
SNAPIN	0	0	0	0	1	1	0	0	1	1	0	1	1	0	1	1	0	1	1
RBM48	1	0	0	0	1	1	0	0	1	1	0	1	1	1	1	1	1	1	1
DNAJC12	0	0	0	1	1	1	0	0	1	1	0	1	1	1	1	1	1	1	1
WARS2	1	1	1	1	1	1	0	0	1	1	0	1	1	0	1	0	1	1	1
APPL2	0	0	0	0	0	0	1	0	1	1	0	1	1	1	1	1	1	1	1
C1ORF222	0	0	0	0	0	0	1	0	1	1	0	1	1	1	1	1	1	1	1
C4ORF37	0	0	0	0	0	0	1	0	1	1	0	1	1	0	1	0	0	1	1
C5ORF49	0	0	0	0	0	0	1	0	1	1	0	1	1	0	1	0	0	1	1
C7ORF31	0	0	0	0	0	0	1	0	1	1	0	1	1	1	0	0	1	1	1
CCDC33	0	0	0	0	0	0	1	0	1	1	0	1	1	1	1	1	1	1	1
CCDC62	0	0	0	0	0	0	1	0	1	1	0	1	1	0	1	1	0	1	1
CNR1	0	0	0	0	0	0	1	0	1	1	0	1	1	1	1	1	1	1	1
FAM100B	0	0	0	0	0	0	1	0	1	1	0	1	1	1	1	1	1	1	1
FBXL8	0	0	0	0	0	0	1	0	1	1	0	1	1	0	1	1	0	1	1
FBXO39	0	0	0	0	0	0	1	0	1	1	0	1	1	0	0	0	1	1	1
KREMEN2	0	0	0	0	0	0	1	0	1	1	0	1	1	0	1	1	1	1	1
LRRC71	0	0	0	0	0	0	1	0	1	1	0	1	1	1	1	0	0	1	1
MYBBP1A	0	0	0	0	0	0	1	0	1	1	0	1	1	1	1	0	1	1	1
PLA2G5	0	0	0	0	0	0	1	0	1	1	0	1	1	1	1	1	1	1	1
RPAIN	0	0	0	0	0	0	1	0	1	1	0	1	1	0	1	1	1	1	1
SKAP2	0	0	0	0	0	0	1	0	1	1	0	1	1	0	1	1	1	1	1
SLITRK1	0	0	0	0	0	0	1	0	1	1	0	1	1	1	1	1	1	1	1
SS18L2	0	0	0	0	0	0	1	0	1	1	0	1	1	0	1	1	1	1	1
STYK1	0	0	0	0	0	0	1	0	1	1	0	1	1	0	1	1	1	1	1
TMEM168	0	0	0	0	0	0	1	0	1	1	0	1	1	1	1	1	1	1	1
WDR93	0	0	0	0	0	0	1	0	1	1	0	1	1	0	1	1	0	1	1
CCDC153	0	0	1	0	0	0	1	0	1	1	0	1	1	0	1	1	1	1	1
DZIP1	0	0	1	0	0	0	1	0	1	1	0	1	1	1	1	1	1	1	1
DZIP1L	0	0	1	0	0	0	1	0	1	1	0	1	1	1	1	1	1	1	1
CLEC18A	0	0	0	1	0	0	1	0	1	1	0	1	1	1	1	1	1	1	1
FSD1L	0	0	0	1	0	0	1	0	1	1	0	1	1	1	1	1	1	1	1
PLA2G10	0	0	0	1	0	0	1	0	1	1	0	1	1	1	1	1	1	1	1
TPRA1	0	0	0	1	0	0	1	0	1	1	0	1	1	0	1	1	1	1	1
EID3	0	0	1	1	0	0	1	0	1	1	0	1	1	1	1	1	1	1	1
THUMPD3	0	0	1	1	0	0	1	0	1	1	0	1	1	1	1	1	1	1	1
DHCR24	1	1	1	1	0	0	1	0	1	1	0	1	1	1	1	1	1	1	1
BABAM1	0	0	0	0	1	0	1	0	1	1	0	1	1	0	1	1	0	1	1
BAG1	0	0	0	0	1	0	1	0	1	1	0	1	1	1	1	1	1	1	1
BRE	0	0	0	0	1	0	1	0	1	1	0	1	1	1	1	1	1	1	1
C2ORF65	0	0	0	0	1	0	1	0	1	1	0	1	1	1	1	0	1	1	1
CATSPER2	0	0	0	0	1	0	1	0	1	1	0	1	1	0	0	0	0	1	1
CINP	0	0	0	0	1	0	1	0	1	1	0	1	1	1	1	1	1	1	1
CRYZL1	0	0	0	0	1	0	1	0	1	1	0	1	1	1	1	1	1	1	1
D6MM5E	0	0	0	0	1	0	1	0	1	1	0	1	1	1	1	0	1	1	1
EFCAB10	0	0	0	0	1	0	1	0	1	1	0	1	1	0	1	0	0	1	1
FBXO7	0	0	0	0	1	0	1	0	1	1	0	1	1	1	1	1	1	1	1
FNBP4	0	0	0	0	1	0	1	0	1	1	0	1	1	1	1	1	1	1	1
GTSF1	0	0	0	0	1	0	1	0	1	1	0	1	1	1	1	1	1	1	1
MAGEE1	0	0	0	0	1	0	1	0	1	1	0	1	1	1	1	1	0	1	1
MAGEF1	0	0	0	0	1	0	1	0	1	1	0	1	1	1	1	1	0	1	1
MPHOSPH8	0	0	0	0	1	0	1	0	1	1	0	1	1	1	1	1	1	1	1
SYCP3	0	0	0	0	1	0	1	0	1	1	0	1	1	1	1	1	1	1	1
TBC1D28	0	0	0	0	1	0	1	0	1	1	0	1	1	1	1	1	1	1	1
TMEM107	0	0	0	0	1	0	1	0	1	1	0	1	1	1	1	0	0	1	1
SNRNP25	1	0	0	0	1	0	1	0	1	1	0	1	1	0	1	1	0	1	1
ANKRD40	0	0	1	0	1	0	1	0	1	1	0	1	1	0	1	1	1	1	1
COMMD7	0	0	1	0	1	0	1	0	1	1	0	1	1	0	1	0	1	1	1
FAM21	0	0	1	0	1	0	1	0	1	1	0	1	1	1	1	1	1	1	1
FAM21A	0	0	1	0	1	0	1	0	1	1	0	1	1	1	1	1	1	1	1
FAM21C	0	0	1	0	1	0	1	0	1	1	0	1	1	1	1	1	1	1	1
NSMCE4A	1	0	1	0	1	0	1	0	1	1	0	1	1	1	1	1	1	1	1
TMEM136	1	0	1	0	1	0	1	0	1	1	0	1	1	1	1	1	1	1	1
LCHN	0	1	1	0	1	0	1	0	1	1	0	1	1	1	1	1	1	1	1
SETD6	0	1	1	0	1	0	1	0	1	1	0	1	1	1	1	1	1	1	1
AUP1	0	0	0	1	1	0	1	0	1	1	0	1	1	1	1	1	1	1	1
GSTA1	0	0	0	1	1	0	1	0	1	1	0	1	1	1	1	1	1	1	1
GSTA2	0	0	0	1	1	0	1	0	1	1	0	1	1	1	1	1	1	1	1
GSTA3	0	0	0	1	1	0	1	0	1	1	0	1	1	1	1	1	1	1	1
GSTA5	0	0	0	1	1	0	1	0	1	1	0	1	1	1	1	1	1	1	1
SLC18B1	0	0	0	1	1	0	1	0	1	1	0	1	1	1	1	1	1	1	1
FAM82B	0	0	1	1	1	0	1	0	1	1	0	1	1	1	1	1	1	1	1
GRN	0	0	1	1	1	0	1	0	1	1	0	1	1	1	1	1	0	1	1
RAB28	0	0	1	1	1	0	1	0	1	1	0	1	1	1	0	1	1	1	1
RAB3IP	0	0	1	1	1	0	1	0	1	1	0	1	1	1	1	1	1	1	1
RNF170	1	0	1	1	1	0	1	0	1	1	0	1	1	0	1	1	1	1	1
TPRKB	1	0	1	1	1	0	1	0	1	1	0	1	1	0	1	1	1	1	1
FADS2P1	1	1	1	1	1	0	1	0	1	1	0	1	1	0	1	1	1	1	1
FADS3	1	1	1	1	1	0	1	0	1	1	0	1	1	0	1	1	1	1	1
BRI3	0	0	0	0	0	1	1	0	1	1	0	1	1	0	1	1	1	1	1
FAM185A	0	0	0	0	0	1	1	0	1	1	0	1	1	1	1	1	1	1	1
KANSL1	0	0	0	0	0	1	1	0	1	1	0	1	1	1	1	1	1	1	1
LPAR1	0	0	0	0	0	1	1	0	1	1	0	1	1	1	1	1	1	1	1
MBIP	0	0	0	0	0	1	1	0	1	1	0	1	1	1	1	1	1	1	1
PSTK	0	0	0	0	0	1	1	0	1	1	0	1	1	0	0	1	1	1	1
RNASEK	0	0	0	0	0	1	1	0	1	1	0	1	1	0	1	1	0	1	1
SLITRK2	0	0	0	0	0	1	1	0	1	1	0	1	1	1	1	1	1	1	1
TREX1	0	0	0	0	0	1	1	0	1	1	0	1	1	0	0	0	0	1	1
TREX2	0	0	0	0	0	1	1	0	1	1	0	1	1	0	0	0	0	1	1
TSEN54	0	0	0	0	0	1	1	0	1	1	0	1	1	0	1	1	1	1	1
ZNF550	0	0	0	0	0	1	1	0	1	1	0	1	1	1	1	1	1	1	1
APPL1	1	0	0	0	0	1	1	0	1	1	0	1	1	1	1	1	1	1	1
C16ORF57	1	0	0	0	0	1	1	0	1	1	0	1	1	1	1	1	1	1	1
FUS	1	0	0	0	0	1	1	0	1	1	0	1	1	0	1	1	1	1	1
METTL15	1	0	0	0	0	1	1	0	1	1	0	1	1	0	1	1	1	1	1
METTL15P1	1	0	0	0	0	1	1	0	1	1	0	1	1	0	1	1	1	1	1
NUB1	1	0	0	0	0	1	1	0	1	1	0	1	1	1	1	1	1	1	1
SLC22A23	1	0	0	0	0	1	1	0	1	1	0	1	1	1	1	1	1	1	1
TAF15	1	0	0	0	0	1	1	0	1	1	0	1	1	0	1	1	1	1	1
MRRF	1	0	1	0	0	1	1	0	1	1	0	1	1	0	1	1	1	1	1
TELO2	1	0	1	0	0	1	1	0	1	1	0	1	1	0	1	1	1	1	1
ZNF175	0	1	1	0	0	1	1	0	1	1	0	1	1	1	1	1	1	1	1
AQP6	1	1	1	0	0	1	1	0	1	1	0	1	1	1	1	1	1	1	1
ATP4B	0	0	0	1	0	1	1	0	1	1	0	1	1	1	1	1	1	1	1
AVPR1A	0	0	0	1	0	1	1	0	1	1	0	1	1	1	1	1	1	1	1
AVPR1B	0	0	0	1	0	1	1	0	1	1	0	1	1	1	1	1	1	1	1
BTBD17	0	0	0	1	0	1	1	0	1	1	0	1	1	0	1	1	1	1	1
CRYAB	0	0	0	1	0	1	1	0	1	1	0	1	1	1	1	1	1	1	1
DRD4	0	0	0	1	0	1	1	0	1	1	0	1	1	1	1	1	1	1	1
DTWD1	0	0	0	1	0	1	1	0	1	1	0	1	1	1	1	1	1	1	1
FEZ2	0	0	0	1	0	1	1	0	1	1	0	1	1	1	1	1	1	1	1
FPR-RS3	0	0	0	1	0	1	1	0	1	1	0	1	1	1	1	1	1	1	1
GNRHR	0	0	0	1	0	1	1	0	1	1	0	1	1	1	1	1	1	1	1
GPR183	0	0	0	1	0	1	1	0	1	1	0	1	1	1	1	1	1	1	1
ITFG1	0	0	0	1	0	1	1	0	1	1	0	1	1	0	1	1	1	1	1
KXD1	0	0	0	1	0	1	1	0	1	1	0	1	1	0	1	1	1	1	1
MCHR1	0	0	0	1	0	1	1	0	1	1	0	1	1	1	1	1	1	1	1
MRPL1	0	0	0	1	0	1	1	0	1	1	0	1	1	0	1	1	1	1	1
MRPL12	0	0	0	1	0	1	1	0	1	1	0	1	1	1	1	1	1	1	1
MRPL44	0	0	0	1	0	1	1	0	1	1	0	1	1	0	1	1	1	1	1
NPAS4	0	0	0	1	0	1	1	0	1	1	0	1	1	1	1	1	1	1	1
OXTR	0	0	0	1	0	1	1	0	1	1	0	1	1	1	1	1	1	1	1
TPBG	0	0	0	1	0	1	1	0	1	1	0	1	1	1	1	1	1	1	1
TRAF3IP3	0	0	0	1	0	1	1	0	1	1	0	1	1	0	1	1	1	1	1
TRPV2	0	0	0	1	0	1	1	0	1	1	0	1	1	1	1	1	1	1	1
TRPV4	0	0	0	1	0	1	1	0	1	1	0	1	1	1	1	1	1	1	1
VTN	0	0	0	1	0	1	1	0	1	1	0	1	1	1	1	1	1	1	1
ZNF169	0	0	0	1	0	1	1	0	1	1	0	1	1	1	1	1	1	1	1
ZNF837	0	0	0	1	0	1	1	0	1	1	0	1	1	1	1	1	1	1	1
PEX3	1	0	0	1	0	1	1	0	1	1	0	1	1	1	1	1	1	1	1
MRPL2	1	1	0	1	0	1	1	0	1	1	0	1	1	1	1	0	1	1	1
MRPL21	0	0	1	1	0	1	1	0	1	1	0	1	1	1	1	1	1	1	1
TMEM129	0	0	1	1	0	1	1	0	1	1	0	1	1	1	1	1	1	1	1
WDR60	0	0	1	1	0	1	1	0	1	1	0	1	1	1	1	1	1	1	1
GTPBP6	1	0	1	1	0	1	1	0	1	1	0	1	1	1	1	1	1	1	1
SEL1L3	1	0	1	1	0	1	1	0	1	1	0	1	1	0	1	1	1	1	1
FAAH	0	1	1	1	0	1	1	0	1	1	0	1	1	1	1	1	1	1	1
LARS2	1	1	1	1	0	1	1	0	1	1	0	1	1	0	1	1	1	1	1
TBCE	1	1	1	1	0	1	1	0	1	1	0	1	1	1	1	1	1	1	1
ATP5H	0	0	0	0	1	1	1	0	1	1	0	1	1	1	1	1	1	1	1
CSRP2BP	0	0	0	0	1	1	1	0	1	1	0	1	1	1	1	1	1	1	1
FAM126B	0	0	0	0	1	1	1	0	1	1	0	1	1	1	1	1	1	1	1
FAM32A	0	0	0	0	1	1	1	0	1	1	0	1	1	0	1	1	1	1	1
FIBP	0	0	0	0	1	1	1	0	1	1	0	1	1	1	1	1	0	1	1
MED1	0	0	0	0	1	1	1	0	1	1	0	1	1	1	1	1	1	1	1
NDUFB8	0	0	0	0	1	1	1	0	1	1	0	1	1	0	1	0	1	1	1
PDRG1	0	0	0	0	1	1	1	0	1	1	0	1	1	0	1	1	1	1	1
PEX11A	0	0	0	0	1	1	1	0	1	1	0	1	1	1	1	1	1	1	1
PEX11B	0	0	0	0	1	1	1	0	1	1	0	1	1	1	1	1	1	1	1
PPP4R2	0	0	0	0	1	1	1	0	1	1	0	1	1	1	1	1	1	1	1
TCEB3C	0	0	0	0	1	1	1	0	1	1	0	1	1	1	1	1	1	1	1
UXT	0	0	0	0	1	1	1	0	1	1	0	1	1	1	1	0	0	1	1
EIF3J	1	0	0	0	1	1	1	0	1	1	0	1	1	1	1	1	1	1	1
HYPK	1	0	0	0	1	1	1	0	1	1	0	1	1	1	1	1	1	1	1
OSTC	1	0	0	0	1	1	1	0	1	1	0	1	1	1	1	1	1	1	1
POMP	1	0	0	0	1	1	1	0	1	1	0	1	1	1	1	1	1	1	1
EIF4B	0	1	0	0	1	1	1	0	1	1	0	1	1	1	1	1	1	1	1
BCCIP	1	1	0	0	1	1	1	0	1	1	0	1	1	0	1	1	1	1	1
C15ORF26	0	0	1	0	1	1	1	0	1	1	0	1	1	0	1	1	1	1	1
CTU2	0	0	1	0	1	1	1	0	1	1	0	1	1	0	1	1	1	1	1
PLEKHM2	0	0	1	0	1	1	1	0	1	1	0	1	1	1	1	1	1	1	1
FAM188B2	1	0	1	0	1	1	1	0	1	1	0	1	1	0	1	1	1	1	1
UTP3	1	0	1	0	1	1	1	0	1	1	0	1	1	0	1	1	1	1	1
TRAPPC12	1	1	1	0	1	1	1	0	1	1	0	1	1	1	1	1	1	1	1
ARPP21	0	0	0	1	1	1	1	0	1	1	0	1	1	1	1	1	1	1	1
CC2D1B	0	0	0	1	1	1	1	0	1	1	0	1	1	0	1	1	1	1	1
DYNC2LI1	0	0	0	1	1	1	1	0	1	1	0	1	1	1	1	1	1	1	1
FAM126A	0	0	0	1	1	1	1	0	1	1	0	1	1	1	1	1	1	1	1
GSTA4	0	0	0	1	1	1	1	0	1	1	0	1	1	1	1	1	1	1	1
GSTP1	0	0	0	1	1	1	1	0	1	1	0	1	1	1	1	1	1	1	1
GSTP2	0	0	0	1	1	1	1	0	1	1	0	1	1	1	1	1	1	1	1
HPGDS	0	0	0	1	1	1	1	0	1	1	0	1	1	0	1	1	1	1	1
LAMTOR2	0	0	0	1	1	1	1	0	1	1	0	1	1	0	1	1	1	1	1
MRPL22	0	0	0	1	1	1	1	0	1	1	0	1	1	1	1	1	1	1	1
MRPS14	0	0	0	1	1	1	1	0	1	1	0	1	1	1	1	1	1	1	1
NOSTRIN	0	0	0	1	1	1	1	0	1	1	0	1	1	0	1	1	1	1	1
NUDT3	0	0	0	1	1	1	1	0	1	1	0	1	1	1	1	1	1	1	1
SLC9B1	0	0	0	1	1	1	1	0	1	1	0	1	1	0	1	1	1	1	1
TAF8	0	0	0	1	1	1	1	0	1	1	0	1	1	0	1	1	1	1	1
TCEB3	0	0	0	1	1	1	1	0	1	1	0	1	1	1	1	1	1	1	1
TMEM138	0	0	0	1	1	1	1	0	1	1	0	1	1	1	1	1	1	1	1
TTC19	0	0	0	1	1	1	1	0	1	1	0	1	1	1	1	1	1	1	1
VAMP4	0	0	0	1	1	1	1	0	1	1	0	1	1	1	1	1	1	1	1
CCNH	1	0	0	1	1	1	1	0	1	1	0	1	1	1	1	1	1	1	1
CHMP7	1	0	0	1	1	1	1	0	1	1	0	1	1	0	1	1	1	1	1
EXOSC6	1	0	0	1	1	1	1	0	1	1	0	1	1	1	1	1	0	1	1
KIAA0930	1	0	0	1	1	1	1	0	1	1	0	1	1	1	1	1	1	1	1
NOL9	1	0	0	1	1	1	1	0	1	1	0	1	1	0	1	1	0	1	1
R3HDM1	1	0	0	1	1	1	1	0	1	1	0	1	1	1	1	1	1	1	1
R3HDM2	1	0	0	1	1	1	1	0	1	1	0	1	1	1	1	1	1	1	1
TBC1D26	1	0	0	1	1	1	1	0	1	1	0	1	1	1	1	1	1	1	1
HMGB1P1	0	1	0	1	1	1	1	0	1	1	0	1	1	1	1	1	1	1	1
MRPL43	0	1	0	1	1	1	1	0	1	1	0	1	1	1	1	1	0	1	1
ASPSCR1	1	1	0	1	1	1	1	0	1	1	0	1	1	0	1	1	1	1	1
HAO1	1	1	0	1	1	1	1	0	1	1	0	1	1	0	1	1	1	1	1
HAO2	1	1	0	1	1	1	1	0	1	1	0	1	1	0	1	1	1	1	1
HSCB	1	1	0	1	1	1	1	0	1	1	0	1	1	1	1	1	1	1	1
PAM16	1	1	0	1	1	1	1	0	1	1	0	1	1	1	1	1	1	1	1
PNPLA8	1	1	0	1	1	1	1	0	1	1	0	1	1	1	1	1	1	1	1
TBC1D21	1	1	0	1	1	1	1	0	1	1	0	1	1	1	1	1	1	1	1
ALKBH7	0	0	1	1	1	1	1	0	1	1	0	1	1	1	1	1	0	1	1
DBN1	0	0	1	1	1	1	1	0	1	1	0	1	1	1	1	1	1	1	1
IGBP1B	0	0	1	1	1	1	1	0	1	1	0	1	1	0	1	1	1	1	1
KRIT1	0	0	1	1	1	1	1	0	1	1	0	1	1	1	1	1	1	1	1
MTCH1	0	0	1	1	1	1	1	0	1	1	0	1	1	1	1	1	1	1	1
MTCH2	0	0	1	1	1	1	1	0	1	1	0	1	1	1	1	1	1	1	1
PMVK	0	0	1	1	1	1	1	0	1	1	0	1	1	0	1	0	0	1	1
TBC1D24	0	0	1	1	1	1	1	0	1	1	0	1	1	1	1	1	1	1	1
ELP4	1	0	1	1	1	1	1	0	1	1	0	1	1	0	1	1	1	1	1
MRPL47	1	0	1	1	1	1	1	0	1	1	0	1	1	1	1	1	1	1	1
NUDT8	1	0	1	1	1	1	1	0	1	1	0	1	1	1	1	1	1	1	1
RAD9A	1	0	1	1	1	1	1	0	1	1	0	1	1	0	1	1	1	1	1
RAD9B	1	0	1	1	1	1	1	0	1	1	0	1	1	0	1	1	1	1	1
DAO	0	1	1	1	1	1	1	0	1	1	0	1	1	1	1	1	1	1	1
DDO	0	1	1	1	1	1	1	0	1	1	0	1	1	1	1	1	1	1	1
MPPED2	0	1	1	1	1	1	1	0	1	1	0	1	1	0	1	1	1	1	1
CBS	1	1	1	1	1	1	1	0	1	1	0	1	1	1	1	1	1	1	1
MPHOSPH10	1	1	1	1	1	1	1	0	1	1	0	1	1	1	1	1	1	1	1
MSMO1	1	1	1	1	1	1	1	0	1	1	0	1	1	1	1	1	1	1	1
OXA1L	1	1	1	1	1	1	1	0	1	1	0	1	1	0	1	1	1	1	1
PEX5	1	1	1	1	1	1	1	0	1	1	0	1	1	1	1	1	1	1	1
PEX5L	1	1	1	1	1	1	1	0	1	1	0	1	1	1	1	1	1	1	1
PFDN6	1	1	1	1	1	1	1	0	1	1	0	1	1	0	1	1	0	1	1
RPS5	1	1	1	1	1	1	1	0	1	1	0	1	1	0	1	1	0	1	1
SNRPC	1	1	1	1	1	1	1	0	1	1	0	1	1	1	1	1	1	1	1
TACO1	1	1	1	1	1	1	1	0	1	1	0	1	1	1	1	1	0	1	1
TRMT1L	1	1	1	1	1	1	1	0	1	1	0	1	1	1	1	1	1	1	1
UQCC	1	1	1	1	1	1	1	0	1	1	0	1	1	0	1	1	1	1	1
C15ORF29	0	0	0	0	0	0	0	1	1	1	0	1	1	0	1	1	1	1	1
CNR2	0	0	0	0	0	0	0	1	1	1	0	1	1	1	1	1	1	1	1
INTS12	0	0	0	0	0	0	0	1	1	1	0	1	1	1	1	1	1	1	1
LRRC61	0	0	0	0	0	0	0	1	1	1	0	1	1	0	1	1	1	1	1
MAGEA9	0	0	0	0	0	0	0	1	1	1	0	1	1	1	1	1	0	1	1
NKPD1	0	0	0	0	0	0	0	1	1	1	0	1	1	1	1	1	0	1	1
NPTX1	0	0	0	0	0	0	0	1	1	1	0	1	1	1	1	1	1	1	1
NPTX2	0	0	0	0	0	0	0	1	1	1	0	1	1	1	1	1	1	1	1
NPTXR	0	0	0	0	0	0	0	1	1	1	0	1	1	1	1	1	1	1	1
RP9	0	0	0	0	0	0	0	1	1	1	0	1	1	0	1	1	1	1	1
S1PR2	0	0	0	0	0	0	0	1	1	1	0	1	1	1	1	1	1	1	1
MGAT5	0	0	0	1	0	0	0	1	1	1	0	1	1	1	1	1	1	1	1
MGAT5B	0	0	0	1	0	0	0	1	1	1	0	1	1	1	1	1	1	1	1
PTGS1	0	0	0	1	0	0	0	1	1	1	0	1	1	1	1	1	1	1	1
CATSPER4	0	0	0	0	1	0	0	1	1	1	0	1	1	0	0	0	0	1	1
GPR137	0	0	0	0	1	0	0	1	1	1	0	1	1	1	1	1	1	1	1
PARP10	0	0	0	0	1	0	0	1	1	1	0	1	1	1	1	1	1	1	1
PARP11	0	0	0	0	1	0	0	1	1	1	0	1	1	1	1	1	1	1	1
PARP12	0	0	0	0	1	0	0	1	1	1	0	1	1	1	1	1	1	1	1
PARP15	0	0	0	0	1	0	0	1	1	1	0	1	1	1	1	1	1	1	1
PHF11	0	0	0	0	1	0	0	1	1	1	0	1	1	1	1	1	1	1	1
SEZ6L2	0	0	0	0	1	0	0	1	1	1	0	1	1	1	1	1	1	1	1
TIPARP	0	0	0	0	1	0	0	1	1	1	0	1	1	1	1	1	1	1	1
TMEM150C	0	0	0	0	1	0	0	1	1	1	0	1	1	1	1	1	1	1	1
TMEM175	0	0	0	0	1	0	0	1	1	1	0	1	1	0	1	0	1	1	1
ZC3HAV1	0	0	0	0	1	0	0	1	1	1	0	1	1	1	1	1	1	1	1
RNF213	0	0	1	0	1	0	0	1	1	1	0	1	1	1	1	1	1	1	1
TP53	0	0	1	0	1	0	0	1	1	1	0	1	1	1	1	1	1	1	1
TP63	0	0	1	0	1	0	0	1	1	1	0	1	1	1	1	1	1	1	1
TP73	0	0	1	0	1	0	0	1	1	1	0	1	1	1	1	1	1	1	1
PPAPDC3	0	0	0	1	1	0	0	1	1	1	0	1	1	0	1	1	1	1	1
PQBP1	1	0	0	1	1	0	0	1	1	1	0	1	1	1	1	0	0	1	1
MAGEB3	0	0	0	0	0	1	0	1	1	1	0	1	1	1	1	1	0	1	1
MYOCD	0	0	0	0	0	1	0	1	1	1	0	1	1	1	1	1	1	1	1
ATHL1	0	0	1	0	0	1	0	1	1	1	0	1	1	1	1	1	1	1	1
RNF181	1	0	1	0	0	1	0	1	1	1	0	1	1	1	1	1	1	1	1
POLE4	0	0	0	1	0	1	0	1	1	1	0	1	1	0	1	1	0	1	1
UBL3	0	0	0	1	0	1	0	1	1	1	0	1	1	1	1	1	1	1	1
XCR1	0	0	0	1	0	1	0	1	1	1	0	1	1	1	1	1	1	1	1
MAGEB16	0	0	0	0	1	1	0	1	1	1	0	1	1	1	1	1	0	1	1
MKL1	0	0	0	0	1	1	0	1	1	1	0	1	1	1	1	1	1	1	1
MKL2	0	0	0	0	1	1	0	1	1	1	0	1	1	1	1	1	1	1	1
RBM18	0	0	0	0	1	1	0	1	1	1	0	1	1	1	1	1	1	1	1
SEZ6L	0	0	0	0	1	1	0	1	1	1	0	1	1	1	1	1	1	1	1
TMEM150B	0	0	0	0	1	1	0	1	1	1	0	1	1	1	1	1	1	1	1
WHSC2	0	0	0	0	1	1	0	1	1	1	0	1	1	1	1	1	1	1	1
MAGEA10	1	0	0	0	1	1	0	1	1	1	0	1	1	1	1	1	0	1	1
NSMCE1	1	0	1	0	1	1	0	1	1	1	0	1	1	1	1	1	1	1	1
PPAPDC2	0	0	0	1	1	1	0	1	1	1	0	1	1	0	1	1	1	1	1
AER61	1	0	0	1	1	1	0	1	1	1	0	1	1	1	1	1	1	1	1
ARHGEF15	0	1	0	1	1	1	0	1	1	1	0	1	1	1	1	1	1	1	1
BRP44	1	1	0	1	1	1	0	1	1	1	0	1	1	1	1	1	1	1	1
ERMP1	1	1	0	1	1	1	0	1	1	1	0	1	1	1	1	1	1	1	1
GCFC2	1	0	1	1	1	1	0	1	1	1	0	1	1	0	1	1	1	1	1
NDUFAB1	1	1	1	1	1	1	0	1	1	1	0	1	1	1	1	1	1	1	1
PRELID1	1	1	1	1	1	1	0	1	1	1	0	1	1	0	1	1	1	1	1
ADPRHL2	0	0	0	0	0	0	1	1	1	1	0	1	1	1	1	1	1	1	1
AFF3	0	0	0	0	0	0	1	1	1	1	0	1	1	1	1	1	1	1	1
ARPP19	0	0	0	0	0	0	1	1	1	1	0	1	1	1	1	1	1	1	1
ASGR2	0	0	0	0	0	0	1	1	1	1	0	1	1	1	1	1	1	1	1
ATXN7	0	0	0	0	0	0	1	1	1	1	0	1	1	1	1	1	1	1	1
BAX	0	0	0	0	0	0	1	1	1	1	0	1	1	1	1	1	0	1	1
C12ORF56	0	0	0	0	0	0	1	1	1	1	0	1	1	0	1	0	0	1	1
C2	0	0	0	0	0	0	1	1	1	1	0	1	1	1	1	0	1	1	1
C20ORF194	0	0	0	0	0	0	1	1	1	1	0	1	1	1	1	1	1	1	1
C2ORF81	0	0	0	0	0	0	1	1	1	1	0	1	1	0	0	0	0	1	1
C3ORF67	0	0	0	0	0	0	1	1	1	1	0	1	1	0	1	1	1	1	1
C3P1	0	0	0	0	0	0	1	1	1	1	0	1	1	1	1	1	1	1	1
C7ORF57	0	0	0	0	0	0	1	1	1	1	0	1	1	0	0	1	1	1	1
CCDC150	0	0	0	0	0	0	1	1	1	1	0	1	1	1	1	1	0	1	1
CD209B	0	0	0	0	0	0	1	1	1	1	0	1	1	0	1	1	1	1	1
CD209C	0	0	0	0	0	0	1	1	1	1	0	1	1	1	1	1	1	1	1
CD209D	0	0	0	0	0	0	1	1	1	1	0	1	1	0	1	1	1	1	1
CEP112	0	0	0	0	0	0	1	1	1	1	0	1	1	1	1	1	1	1	1
CEP19	0	0	0	0	0	0	1	1	1	1	0	1	1	0	1	1	1	1	1
CLEC4E	0	0	0	0	0	0	1	1	1	1	0	1	1	1	1	1	1	1	1
CRTC1	0	0	0	0	0	0	1	1	1	1	0	1	1	1	1	1	1	1	1
DCBLD1	0	0	0	0	0	0	1	1	1	1	0	1	1	1	1	1	1	1	1
DSE	0	0	0	0	0	0	1	1	1	1	0	1	1	1	1	1	1	1	1
DSEL	0	0	0	0	0	0	1	1	1	1	0	1	1	1	1	1	1	1	1
EFCAB6	0	0	0	0	0	0	1	1	1	1	0	1	1	1	1	1	1	1	1
FAM221B	0	0	0	0	0	0	1	1	1	1	0	1	1	1	0	1	1	1	1
FAM81A	0	0	0	0	0	0	1	1	1	1	0	1	1	0	1	1	1	1	1
FHAD1	0	0	0	0	0	0	1	1	1	1	0	1	1	1	1	0	1	1	1
GDPD1	0	0	0	0	0	0	1	1	1	1	0	1	1	1	1	1	1	1	1
GM11992	0	0	0	0	0	0	1	1	1	1	0	1	1	0	0	1	1	1	1
GPR137B	0	0	0	0	0	0	1	1	1	1	0	1	1	1	1	1	1	1	1
GPR137C	0	0	0	0	0	0	1	1	1	1	0	1	1	1	1	1	1	1	1
HTR3C	0	0	0	0	0	0	1	1	1	1	0	1	1	1	1	1	1	1	1
IRAK1BP1	0	0	0	0	0	0	1	1	1	1	0	1	1	0	1	1	1	1	1
KCTD14	0	0	0	0	0	0	1	1	1	1	0	1	1	1	1	1	1	1	1
KIAA0895	0	0	0	0	0	0	1	1	1	1	0	1	1	0	1	1	1	1	1
KIAA0895L	0	0	0	0	0	0	1	1	1	1	0	1	1	0	1	1	1	1	1
KREMEN1	0	0	0	0	0	0	1	1	1	1	0	1	1	0	1	1	1	1	1
LIN37	0	0	0	0	0	0	1	1	1	1	0	1	1	1	1	1	0	1	1
LRRC43	0	0	0	0	0	0	1	1	1	1	0	1	1	0	0	1	1	1	1
MAMDC4	0	0	0	0	0	0	1	1	1	1	0	1	1	1	1	1	1	1	1
MEST	0	0	0	0	0	0	1	1	1	1	0	1	1	1	1	1	1	1	1
NOG	0	0	0	0	0	0	1	1	1	1	0	1	1	1	1	1	1	1	1
PIFO	0	0	0	0	0	0	1	1	1	1	0	1	1	0	0	1	1	1	1
PPP1R32	0	0	0	0	0	0	1	1	1	1	0	1	1	0	1	1	0	1	1
PWWP2A	0	0	0	0	0	0	1	1	1	1	0	1	1	1	1	1	1	1	1
PWWP2B	0	0	0	0	0	0	1	1	1	1	0	1	1	1	1	1	1	1	1
REG2	0	0	0	0	0	0	1	1	1	1	0	1	1	1	1	1	1	1	1
RNF168	0	0	0	0	0	0	1	1	1	1	0	1	1	0	1	1	1	1	1
S1PR1	0	0	0	0	0	0	1	1	1	1	0	1	1	1	1	1	1	1	1
SCFD2	0	0	0	0	0	0	1	1	1	1	0	1	1	1	1	1	1	1	1
SHCBP1	0	0	0	0	0	0	1	1	1	1	0	1	1	0	1	1	1	1	1
SPATA24	0	0	0	0	0	0	1	1	1	1	0	1	1	0	0	0	0	1	1
TIGAR	0	0	0	0	0	0	1	1	1	1	0	1	1	0	1	1	1	1	1
TMEM232	0	0	0	0	0	0	1	1	1	1	0	1	1	0	1	1	0	1	1
TNFAIP6	0	0	0	0	0	0	1	1	1	1	0	1	1	1	1	1	1	1	1
TSPAN12	0	0	0	0	0	0	1	1	1	1	0	1	1	1	1	1	1	1	1
AMBRA1	1	0	0	0	0	0	1	1	1	1	0	1	1	1	1	1	1	1	1
HHIP	1	0	0	0	0	0	1	1	1	1	0	1	1	1	1	1	1	1	1
NUDCD2	1	0	0	0	0	0	1	1	1	1	0	1	1	1	1	1	1	1	1
PRORSD1	1	0	0	0	0	0	1	1	1	1	0	1	1	1	1	1	1	1	1
PRORSD1P	1	0	0	0	0	0	1	1	1	1	0	1	1	1	1	1	1	1	1
HOGA1	0	1	0	0	0	0	1	1	1	1	0	1	1	1	1	1	1	1	1
MAN2C1	0	1	0	0	0	0	1	1	1	1	0	1	1	1	1	1	1	1	1
AIFM2	1	1	0	0	0	0	1	1	1	1	0	1	1	0	1	1	1	1	1
WRNIP1	1	1	0	0	0	0	1	1	1	1	0	1	1	1	1	1	1	1	1
C2CD3	0	0	1	0	0	0	1	1	1	1	0	1	1	1	1	1	1	1	1
MFSD4	0	0	1	0	0	0	1	1	1	1	0	1	1	0	1	1	1	1	1
SMCHD1	0	0	1	0	0	0	1	1	1	1	0	1	1	1	1	1	1	1	1
TMEM5	0	0	1	0	0	0	1	1	1	1	0	1	1	1	1	1	1	1	1
TPX2	0	0	1	0	0	0	1	1	1	1	0	1	1	0	1	1	1	1	1
TWISTNB	0	0	1	0	0	0	1	1	1	1	0	1	1	0	1	1	1	1	1
ANKMY1	1	0	1	0	0	0	1	1	1	1	0	1	1	0	1	1	1	1	1
CCDC111	1	0	1	0	0	0	1	1	1	1	0	1	1	1	1	1	1	1	1
HHIPL2	1	0	1	0	0	0	1	1	1	1	0	1	1	1	1	1	1	1	1
MUTYH	1	1	1	0	0	0	1	1	1	1	0	1	1	0	1	1	1	1	1
ACNAT1	0	0	0	1	0	0	1	1	1	1	0	1	1	0	1	1	1	1	1
ACNAT2	0	0	0	1	0	0	1	1	1	1	0	1	1	0	1	1	1	1	1
ACOT1	0	0	0	1	0	0	1	1	1	1	0	1	1	0	1	1	1	1	1
ACOT2	0	0	0	1	0	0	1	1	1	1	0	1	1	0	1	1	1	1	1
ACOT3	0	0	0	1	0	0	1	1	1	1	0	1	1	0	1	1	1	1	1
ACOT4	0	0	0	1	0	0	1	1	1	1	0	1	1	0	1	1	1	1	1
ACOT5	0	0	0	1	0	0	1	1	1	1	0	1	1	0	1	1	1	1	1
ACOT6	0	0	0	1	0	0	1	1	1	1	0	1	1	0	1	1	1	1	1
BAAT	0	0	0	1	0	0	1	1	1	1	0	1	1	0	1	1	1	1	1
C4ORF33	0	0	0	1	0	0	1	1	1	1	0	1	1	1	1	1	1	1	1
CD207	0	0	0	1	0	0	1	1	1	1	0	1	1	0	1	1	1	1	1
CLEC17A	0	0	0	1	0	0	1	1	1	1	0	1	1	1	1	1	1	1	1
CLEC4F	0	0	0	1	0	0	1	1	1	1	0	1	1	1	1	1	1	1	1
D3ERTD751E	0	0	0	1	0	0	1	1	1	1	0	1	1	1	1	1	1	1	1
GDPD3	0	0	0	1	0	0	1	1	1	1	0	1	1	1	1	1	1	1	1
KIAA1324	0	0	0	1	0	0	1	1	1	1	0	1	1	1	1	1	1	1	1
KIAA1324L	0	0	0	1	0	0	1	1	1	1	0	1	1	1	1	1	1	1	1
KIAA1524	0	0	0	1	0	0	1	1	1	1	0	1	1	0	1	1	1	1	1
PRDM10	0	0	0	1	0	0	1	1	1	1	0	1	1	1	1	1	1	1	1
REG1A	0	0	0	1	0	0	1	1	1	1	0	1	1	0	1	1	1	1	1
REG1B	0	0	0	1	0	0	1	1	1	1	0	1	1	1	1	1	1	1	1
SNAPC1	0	0	0	1	0	0	1	1	1	1	0	1	1	1	1	1	1	1	1
STAB2	0	0	0	1	0	0	1	1	1	1	0	1	1	1	1	1	1	1	1
TMEFF2	0	0	0	1	0	0	1	1	1	1	0	1	1	1	1	1	1	1	1
VPS37B	0	0	0	1	0	0	1	1	1	1	0	1	1	1	1	1	1	1	1
ZNF474	0	0	0	1	0	0	1	1	1	1	0	1	1	1	0	1	1	1	1
FKTN	0	0	1	1	0	0	1	1	1	1	0	1	1	0	1	1	1	1	1
NPHP4	0	0	1	1	0	0	1	1	1	1	0	1	1	1	1	1	1	1	1
TOE1	0	0	1	1	0	0	1	1	1	1	0	1	1	1	1	1	1	1	1
EAPP	1	0	1	1	0	0	1	1	1	1	0	1	1	1	1	1	1	1	1
NDC80	1	1	1	1	0	0	1	1	1	1	0	1	1	1	1	1	1	1	1
ANKRD10	0	0	0	0	1	0	1	1	1	1	0	1	1	1	1	1	1	1	1
ANKRD42	0	0	0	0	1	0	1	1	1	1	0	1	1	1	1	1	1	1	1
BHMT2	0	0	0	0	1	0	1	1	1	1	0	1	1	1	1	1	1	1	1
BROMI	0	0	0	0	1	0	1	1	1	1	0	1	1	1	1	1	1	1	1
C12ORF66	0	0	0	0	1	0	1	1	1	1	0	1	1	1	1	1	1	1	1
C14ORF149	0	0	0	0	1	0	1	1	1	1	0	1	1	0	1	1	1	1	1
C15ORF33	0	0	0	0	1	0	1	1	1	1	0	1	1	0	0	0	0	1	1
C16ORF96	0	0	0	0	1	0	1	1	1	1	0	1	1	0	0	0	0	1	1
C19ORF52	0	0	0	0	1	0	1	1	1	1	0	1	1	1	1	1	0	1	1
C1ORF177	0	0	0	0	1	0	1	1	1	1	0	1	1	1	0	1	1	1	1
C1ORF192	0	0	0	0	1	0	1	1	1	1	0	1	1	0	1	0	0	1	1
C9ORF135	0	0	0	0	1	0	1	1	1	1	0	1	1	0	0	0	0	1	1
CCDC87	0	0	0	0	1	0	1	1	1	1	0	1	1	0	1	1	0	1	1
CEP57	0	0	0	0	1	0	1	1	1	1	0	1	1	0	1	1	1	1	1
COMMD10	0	0	0	0	1	0	1	1	1	1	0	1	1	1	0	1	1	1	1
CTIF	0	0	0	0	1	0	1	1	1	1	0	1	1	0	1	1	1	1	1
DAPP1	0	0	0	0	1	0	1	1	1	1	0	1	1	1	1	1	1	1	1
DEPDC1	0	0	0	0	1	0	1	1	1	1	0	1	1	1	1	1	1	1	1
DEPDC1A	0	0	0	0	1	0	1	1	1	1	0	1	1	1	1	1	1	1	1
DEPDC1B	0	0	0	0	1	0	1	1	1	1	0	1	1	1	1	1	1	1	1
DIXDC1	0	0	0	0	1	0	1	1	1	1	0	1	1	1	1	1	1	1	1
EFCAB5	0	0	0	0	1	0	1	1	1	1	0	1	1	0	0	1	1	1	1
FOLR4	0	0	0	0	1	0	1	1	1	1	0	1	1	1	1	1	1	1	1
FTCD	0	0	0	0	1	0	1	1	1	1	0	1	1	1	1	1	1	1	1
HEBP1	0	0	0	0	1	0	1	1	1	1	0	1	1	1	1	1	1	1	1
HSPA12B	0	0	0	0	1	0	1	1	1	1	0	1	1	1	1	1	1	1	1
IQCB1	0	0	0	0	1	0	1	1	1	1	0	1	1	1	1	1	1	1	1
LEMD2	0	0	0	0	1	0	1	1	1	1	0	1	1	1	1	1	1	1	1
MAGED1	0	0	0	0	1	0	1	1	1	1	0	1	1	1	1	1	0	1	1
MSL1	0	0	0	0	1	0	1	1	1	1	0	1	1	1	1	1	1	1	1
NFKBIZ	0	0	0	0	1	0	1	1	1	1	0	1	1	1	1	1	1	1	1
PAQR9	0	0	0	0	1	0	1	1	1	1	0	1	1	1	1	1	1	1	1
PCM1	0	0	0	0	1	0	1	1	1	1	0	1	1	1	1	1	1	1	1
PIH1D2	0	0	0	0	1	0	1	1	1	1	0	1	1	0	1	1	1	1	1
RASIP1	0	0	0	0	1	0	1	1	1	1	0	1	1	0	1	1	1	1	1
RCL	0	0	0	0	1	0	1	1	1	1	0	1	1	1	1	0	0	1	1
RHOBTB3	0	0	0	0	1	0	1	1	1	1	0	1	1	1	1	1	1	1	1
SEZ6	0	0	0	0	1	0	1	1	1	1	0	1	1	1	1	1	1	1	1
SFI1	0	0	0	0	1	0	1	1	1	1	0	1	1	0	1	0	1	1	1
SPAG17	0	0	0	0	1	0	1	1	1	1	0	1	1	1	1	1	1	1	1
TAX1BP1	0	0	0	0	1	0	1	1	1	1	0	1	1	1	1	1	1	1	1
TCTE3	0	0	0	0	1	0	1	1	1	1	0	1	1	0	1	1	1	1	1
TCTEX1D4	0	0	0	0	1	0	1	1	1	1	0	1	1	0	0	1	1	1	1
TDRD5	0	0	0	0	1	0	1	1	1	1	0	1	1	0	1	1	1	1	1
TMEM231	0	0	0	0	1	0	1	1	1	1	0	1	1	1	1	1	1	1	1
TSR2	0	0	0	0	1	0	1	1	1	1	0	1	1	1	1	1	0	1	1
VWA3B	0	0	0	0	1	0	1	1	1	1	0	1	1	1	1	1	1	1	1
XRRA1	0	0	0	0	1	0	1	1	1	1	0	1	1	0	1	1	1	1	1
ZSWIM2	0	0	0	0	1	0	1	1	1	1	0	1	1	1	1	0	0	1	1
ZZEF1	0	0	0	0	1	0	1	1	1	1	0	1	1	1	1	1	1	1	1
HEBP2	1	0	0	0	1	0	1	1	1	1	0	1	1	1	1	1	1	1	1
KIAA1468	1	0	0	0	1	0	1	1	1	1	0	1	1	1	1	1	1	1	1
RBCK1	1	0	0	0	1	0	1	1	1	1	0	1	1	1	1	1	1	1	1
TTF1	1	0	0	0	1	0	1	1	1	1	0	1	1	1	1	1	1	1	1
UHRF1	1	0	0	0	1	0	1	1	1	1	0	1	1	1	1	1	1	1	1
UHRF2	1	0	0	0	1	0	1	1	1	1	0	1	1	1	1	1	1	1	1
WDR13	1	0	0	0	1	0	1	1	1	1	0	1	1	1	1	1	0	1	1
ZCRB1	1	0	0	0	1	0	1	1	1	1	0	1	1	1	1	1	1	1	1
ZMYM1	1	0	0	0	1	0	1	1	1	1	0	1	1	0	1	1	1	1	1
ATF2	0	1	0	0	1	0	1	1	1	1	0	1	1	1	1	1	1	1	1
ATF7	0	1	0	0	1	0	1	1	1	1	0	1	1	1	1	1	1	1	1
BIN3	0	1	0	0	1	0	1	1	1	1	0	1	1	1	1	1	0	1	1
HSPA12A	0	1	0	0	1	0	1	1	1	1	0	1	1	1	1	1	1	1	1
PFN4	0	1	0	0	1	0	1	1	1	1	0	1	1	0	0	0	1	1	1
PSTPIP1	0	1	0	0	1	0	1	1	1	1	0	1	1	1	1	1	1	1	1
PSTPIP2	0	1	0	0	1	0	1	1	1	1	0	1	1	0	1	1	1	1	1
ARMC8	1	1	0	0	1	0	1	1	1	1	0	1	1	1	1	1	1	1	1
DNMT1	1	1	0	0	1	0	1	1	1	1	0	1	1	1	1	1	1	1	1
DOLPP1	1	1	0	0	1	0	1	1	1	1	0	1	1	0	1	1	1	1	1
OMA1	1	1	0	0	1	0	1	1	1	1	0	1	1	1	1	0	1	1	1
ADCY10	0	0	1	0	1	0	1	1	1	1	0	1	1	0	0	0	1	1	1
AIDA	0	0	1	0	1	0	1	1	1	1	0	1	1	1	1	1	1	1	1
ARMC1	0	0	1	0	1	0	1	1	1	1	0	1	1	0	1	1	1	1	1
CCDC112	0	0	1	0	1	0	1	1	1	1	0	1	1	1	0	1	1	1	1
CCDC113	0	0	1	0	1	0	1	1	1	1	0	1	1	1	1	1	1	1	1
CCDC162P	0	0	1	0	1	0	1	1	1	1	0	1	1	0	1	1	1	1	1
CUL7	0	0	1	0	1	0	1	1	1	1	0	1	1	1	1	1	1	1	1
FOXRED2	0	0	1	0	1	0	1	1	1	1	0	1	1	1	1	1	1	1	1
GPR110	0	0	1	0	1	0	1	1	1	1	0	1	1	1	1	1	1	1	1
GPR116	0	0	1	0	1	0	1	1	1	1	0	1	1	1	1	1	1	1	1
IFT27	0	0	1	0	1	0	1	1	1	1	0	1	1	1	1	1	1	1	1
NAGPA	0	0	1	0	1	0	1	1	1	1	0	1	1	1	1	1	1	1	1
PATL1	0	0	1	0	1	0	1	1	1	1	0	1	1	0	1	1	1	1	1
SIAE	0	0	1	0	1	0	1	1	1	1	0	1	1	1	1	1	0	1	1
TCHP	0	0	1	0	1	0	1	1	1	1	0	1	1	0	1	1	0	1	1
UBXN11	0	0	1	0	1	0	1	1	1	1	0	1	1	0	1	1	1	1	1
VKORC1L1	0	0	1	0	1	0	1	1	1	1	0	1	1	0	1	1	1	1	1
VWA3A	0	0	1	0	1	0	1	1	1	1	0	1	1	1	1	1	1	1	1
BHMT	1	0	1	0	1	0	1	1	1	1	0	1	1	1	1	1	1	1	1
DENND3	1	0	1	0	1	0	1	1	1	1	0	1	1	1	1	1	1	1	1
DMTF1	1	0	1	0	1	0	1	1	1	1	0	1	1	1	1	1	1	1	1
HPSE2	1	0	1	0	1	0	1	1	1	1	0	1	1	0	1	1	1	1	1
MAOB	1	0	1	0	1	0	1	1	1	1	0	1	1	1	1	1	1	1	1
NCAPH2	1	0	1	0	1	0	1	1	1	1	0	1	1	1	1	1	1	1	1
NLRC5	1	0	1	0	1	0	1	1	1	1	0	1	1	1	1	1	1	1	1
RHBDD1	1	0	1	0	1	0	1	1	1	1	0	1	1	0	1	1	1	1	1
SPG21	1	0	1	0	1	0	1	1	1	1	0	1	1	1	1	1	1	1	1
URI1	1	0	1	0	1	0	1	1	1	1	0	1	1	0	1	1	1	1	1
SNX8	0	1	1	0	1	0	1	1	1	1	0	1	1	0	1	0	1	1	1
THNSL2	0	1	1	0	1	0	1	1	1	1	0	1	1	1	1	1	1	1	1
DNTT	1	1	1	0	1	0	1	1	1	1	0	1	1	1	1	1	1	1	1
POLB	1	1	1	0	1	0	1	1	1	1	0	1	1	1	1	1	1	1	1
POLL	1	1	1	0	1	0	1	1	1	1	0	1	1	1	1	1	1	1	1
POLM	1	1	1	0	1	0	1	1	1	1	0	1	1	1	1	1	1	1	1
WDR76	1	1	1	0	1	0	1	1	1	1	0	1	1	1	1	1	1	1	1
CASP12	0	0	0	1	1	0	1	1	1	1	0	1	1	1	1	1	1	1	1
ELMOD3	0	0	0	1	1	0	1	1	1	1	0	1	1	0	1	1	0	1	1
FAM154A	0	0	0	1	1	0	1	1	1	1	0	1	1	1	1	1	1	1	1
FAM154B	0	0	0	1	1	0	1	1	1	1	0	1	1	1	1	1	1	1	1
KIAA1704	0	0	0	1	1	0	1	1	1	1	0	1	1	0	1	1	1	1	1
KLHL11	0	0	0	1	1	0	1	1	1	1	0	1	1	0	1	1	1	1	1
LACTB	0	0	0	1	1	0	1	1	1	1	0	1	1	1	1	1	1	1	1
MALT1	0	0	0	1	1	0	1	1	1	1	0	1	1	1	1	1	1	1	1
PHYH	0	0	0	1	1	0	1	1	1	1	0	1	1	1	1	1	1	1	1
SLC22A18	0	0	0	1	1	0	1	1	1	1	0	1	1	0	1	0	1	1	1
SLC30A6	0	0	0	1	1	0	1	1	1	1	0	1	1	1	1	1	1	1	1
STARD10	0	0	0	1	1	0	1	1	1	1	0	1	1	1	1	1	1	1	1
TAB1	0	0	0	1	1	0	1	1	1	1	0	1	1	0	1	1	1	1	1
ZFYVE21	0	0	0	1	1	0	1	1	1	1	0	1	1	1	1	1	1	1	1
GPRC6A	1	0	0	1	1	0	1	1	1	1	0	1	1	1	1	1	1	1	1
PAQR8	1	0	0	1	1	0	1	1	1	1	0	1	1	1	1	1	1	1	1
PNLDC1	1	0	0	1	1	0	1	1	1	1	0	1	1	1	1	1	1	1	1
UVSSA	1	0	0	1	1	0	1	1	1	1	0	1	1	0	1	1	1	1	1
PAFAH2	0	1	0	1	1	0	1	1	1	1	0	1	1	1	1	1	1	1	1
PLA2G7	0	1	0	1	1	0	1	1	1	1	0	1	1	1	1	1	1	1	1
EPHX4	1	1	0	1	1	0	1	1	1	1	0	1	1	1	1	1	1	1	1
IFIH1	1	1	0	1	1	0	1	1	1	1	0	1	1	1	1	1	1	1	1
GNPTG	0	0	1	1	1	0	1	1	1	1	0	1	1	1	1	1	1	1	1
GPATCH3	0	0	1	1	1	0	1	1	1	1	0	1	1	0	1	1	1	1	1
LZIC	0	0	1	1	1	0	1	1	1	1	0	1	1	1	1	1	1	1	1
PCMTD2	0	0	1	1	1	0	1	1	1	1	0	1	1	1	1	1	1	1	1
RMI1	0	0	1	1	1	0	1	1	1	1	0	1	1	0	1	1	1	1	1
TROVE2	0	0	1	1	1	0	1	1	1	1	0	1	1	0	1	1	1	1	1
ENDOV	1	0	1	1	1	0	1	1	1	1	0	1	1	0	0	1	1	1	1
HSD11B1L	1	0	1	1	1	0	1	1	1	1	0	1	1	1	1	1	1	1	1
MTR	1	0	1	1	1	0	1	1	1	1	0	1	1	1	1	1	1	1	1
NCAPD3	1	0	1	1	1	0	1	1	1	1	0	1	1	1	1	1	1	1	1
PCMTD1	1	0	1	1	1	0	1	1	1	1	0	1	1	1	1	1	1	1	1
RBM38	1	0	1	1	1	0	1	1	1	1	0	1	1	1	1	1	1	1	1
LRRIQ1	0	1	1	1	1	0	1	1	1	1	0	1	1	1	1	1	1	1	1
NNT	0	1	1	1	1	0	1	1	1	1	0	1	1	1	1	1	1	1	1
SNX14	0	1	1	1	1	0	1	1	1	1	0	1	1	1	1	1	1	1	1
DHCR7	1	1	1	1	1	0	1	1	1	1	0	1	1	1	1	1	1	1	1
FADS1	1	1	1	1	1	0	1	1	1	1	0	1	1	0	1	1	1	1	1
FADS2	1	1	1	1	1	0	1	1	1	1	0	1	1	0	1	1	1	1	1
AFF2	0	0	0	0	0	1	1	1	1	1	0	1	1	1	1	1	1	1	1
BAHCC1	0	0	0	0	0	1	1	1	1	1	0	1	1	0	1	1	1	1	1
BIRC8	0	0	0	0	0	1	1	1	1	1	0	1	1	1	1	1	1	1	1
BLVRB	0	0	0	0	0	1	1	1	1	1	0	1	1	1	1	1	0	1	1
BLZF1	0	0	0	0	0	1	1	1	1	1	0	1	1	0	1	1	1	1	1
C11ORF46	0	0	0	0	0	1	1	1	1	1	0	1	1	1	1	1	1	1	1
C19ORF47	0	0	0	0	0	1	1	1	1	1	0	1	1	1	1	1	0	1	1
C1SA	0	0	0	0	0	1	1	1	1	1	0	1	1	1	1	1	1	1	1
C3ORF38	0	0	0	0	0	1	1	1	1	1	0	1	1	0	1	1	1	1	1
C7ORF26	0	0	0	0	0	1	1	1	1	1	0	1	1	1	1	1	1	1	1
CACHD1	0	0	0	0	0	1	1	1	1	1	0	1	1	0	1	1	1	1	1
CASS4	0	0	0	0	0	1	1	1	1	1	0	1	1	0	1	1	1	1	1
CD209	0	0	0	0	0	1	1	1	1	1	0	1	1	1	1	1	1	1	1
CFB	0	0	0	0	0	1	1	1	1	1	0	1	1	1	1	0	1	1	1
CLEC4M	0	0	0	0	0	1	1	1	1	1	0	1	1	1	1	1	1	1	1
DBX2	0	0	0	0	0	1	1	1	1	1	0	1	1	1	1	1	1	1	1
DISP2	0	0	0	0	0	1	1	1	1	1	0	1	1	1	1	1	1	1	1
DPCD	0	0	0	0	0	1	1	1	1	1	0	1	1	0	1	1	1	1	1
EFS	0	0	0	0	0	1	1	1	1	1	0	1	1	0	1	1	1	1	1
ELL	0	0	0	0	0	1	1	1	1	1	0	1	1	1	1	1	1	1	1
ELL2	0	0	0	0	0	1	1	1	1	1	0	1	1	1	1	1	1	1	1
ENSA	0	0	0	0	0	1	1	1	1	1	0	1	1	1	1	1	1	1	1
FAM166B	0	0	0	0	0	1	1	1	1	1	0	1	1	1	1	1	0	1	1
FBXW5	0	0	0	0	0	1	1	1	1	1	0	1	1	1	1	1	1	1	1
GATAD2B	0	0	0	0	0	1	1	1	1	1	0	1	1	1	1	1	1	1	1
GPR123	0	0	0	0	0	1	1	1	1	1	0	1	1	1	1	1	1	1	1
INTS5	0	0	0	0	0	1	1	1	1	1	0	1	1	1	1	1	0	1	1
INTS8	0	0	0	0	0	1	1	1	1	1	0	1	1	0	1	1	1	1	1
IRS1	0	0	0	0	0	1	1	1	1	1	0	1	1	1	1	1	1	1	1
IRS2	0	0	0	0	0	1	1	1	1	1	0	1	1	1	1	1	1	1	1
IRS4	0	0	0	0	0	1	1	1	1	1	0	1	1	1	1	1	1	1	1
LIX1	0	0	0	0	0	1	1	1	1	1	0	1	1	1	1	1	1	1	1
LIX1L	0	0	0	0	0	1	1	1	1	1	0	1	1	1	1	1	1	1	1
LRP11	0	0	0	0	0	1	1	1	1	1	0	1	1	1	1	1	1	1	1
LTF	0	0	0	0	0	1	1	1	1	1	0	1	1	1	1	1	1	1	1
MED16	0	0	0	0	0	1	1	1	1	1	0	1	1	0	1	1	1	1	1
MEN1	0	0	0	0	0	1	1	1	1	1	0	1	1	1	1	1	0	1	1
MFI2	0	0	0	0	0	1	1	1	1	1	0	1	1	1	1	1	1	1	1
MRPL30	0	0	0	0	0	1	1	1	1	1	0	1	1	1	1	1	1	1	1
MRPL37	0	0	0	0	0	1	1	1	1	1	0	1	1	0	1	1	1	1	1
NDFIP1	0	0	0	0	0	1	1	1	1	1	0	1	1	0	1	1	1	1	1
NEURL2	0	0	0	0	0	1	1	1	1	1	0	1	1	1	1	1	1	1	1
NFE2	0	0	0	0	0	1	1	1	1	1	0	1	1	1	1	1	1	1	1
NFE2L2	0	0	0	0	0	1	1	1	1	1	0	1	1	1	1	1	1	1	1
NKAIN1	0	0	0	0	0	1	1	1	1	1	0	1	1	1	1	1	1	1	1
NKAIN2	0	0	0	0	0	1	1	1	1	1	0	1	1	1	1	1	1	1	1
NKAIN3	0	0	0	0	0	1	1	1	1	1	0	1	1	1	1	1	1	1	1
NKAIN4	0	0	0	0	0	1	1	1	1	1	0	1	1	1	1	1	1	1	1
NPC2	0	0	0	0	0	1	1	1	1	1	0	1	1	1	1	1	1	1	1
NUP37	0	0	0	0	0	1	1	1	1	1	0	1	1	1	0	1	1	1	1
OPN1LW	0	0	0	0	0	1	1	1	1	1	0	1	1	1	1	1	1	1	1
OPN1MW	0	0	0	0	0	1	1	1	1	1	0	1	1	1	1	1	1	1	1
OPN3	0	0	0	0	0	1	1	1	1	1	0	1	1	1	1	1	1	1	1
PAFAH1B2	0	0	0	0	0	1	1	1	1	1	0	1	1	1	1	1	1	1	1
PAFAH1B3	0	0	0	0	0	1	1	1	1	1	0	1	1	1	1	1	1	1	1
PHF7	0	0	0	0	0	1	1	1	1	1	0	1	1	1	1	1	1	1	1
PHLDB2	0	0	0	0	0	1	1	1	1	1	0	1	1	0	1	1	1	1	1
PHLDB3	0	0	0	0	0	1	1	1	1	1	0	1	1	0	1	1	1	1	1
RRAD	0	0	0	0	0	1	1	1	1	1	0	1	1	1	1	1	1	1	1
SHROOM2	0	0	0	0	0	1	1	1	1	1	0	1	1	1	1	1	1	1	1
SHROOM3	0	0	0	0	0	1	1	1	1	1	0	1	1	1	1	1	1	1	1
SOCS5	0	0	0	0	0	1	1	1	1	1	0	1	1	1	1	1	1	1	1
SS18	0	0	0	0	0	1	1	1	1	1	0	1	1	0	1	1	1	1	1
SS18L1	0	0	0	0	0	1	1	1	1	1	0	1	1	0	1	1	1	1	1
TADA1	0	0	0	0	0	1	1	1	1	1	0	1	1	0	1	1	1	1	1
TF	0	0	0	0	0	1	1	1	1	1	0	1	1	1	1	1	1	1	1
TSPAN18	0	0	0	0	0	1	1	1	1	1	0	1	1	1	1	1	1	1	1
USE1	0	0	0	0	0	1	1	1	1	1	0	1	1	1	1	1	1	1	1
VPS72	0	0	0	0	0	1	1	1	1	1	0	1	1	1	1	0	1	1	1
XBP1	0	0	0	0	0	1	1	1	1	1	0	1	1	1	1	1	1	1	1
XXYLT1	0	0	0	0	0	1	1	1	1	1	0	1	1	1	1	1	1	1	1
ANAPC5	1	0	0	0	0	1	1	1	1	1	0	1	1	1	1	1	1	1	1
MUL1	1	0	0	0	0	1	1	1	1	1	0	1	1	1	1	1	1	1	1
SDR39U1	1	0	0	0	0	1	1	1	1	1	0	1	1	1	1	1	0	1	1
SERPINF1	1	0	0	0	0	1	1	1	1	1	0	1	1	1	1	1	1	1	1
CYP1A1	1	1	0	0	0	1	1	1	1	1	0	1	1	1	1	1	1	1	1
LANCL1	1	1	0	0	0	1	1	1	1	1	0	1	1	1	1	1	1	1	1
LANCL2	1	1	0	0	0	1	1	1	1	1	0	1	1	1	1	1	1	1	1
MAD1L1	1	1	0	0	0	1	1	1	1	1	0	1	1	0	1	1	1	1	1
YTHDC1	1	1	0	0	0	1	1	1	1	1	0	1	1	1	1	1	1	1	1
C19ORF63	0	0	1	0	0	1	1	1	1	1	0	1	1	1	1	1	0	1	1
INM02	0	0	1	0	0	1	1	1	1	1	0	1	1	1	1	1	0	1	1
REM2	0	0	1	0	0	1	1	1	1	1	0	1	1	1	1	1	1	1	1
UBXN1	0	0	1	0	0	1	1	1	1	1	0	1	1	1	1	1	0	1	1
ZNHIT3	0	0	1	0	0	1	1	1	1	1	0	1	1	0	1	1	1	1	1
C14ORF21	1	0	1	0	0	1	1	1	1	1	0	1	1	1	1	1	0	1	1
CASD1	1	0	1	0	0	1	1	1	1	1	0	1	1	1	1	1	1	1	1
SCAI	1	0	1	0	0	1	1	1	1	1	0	1	1	1	1	1	1	1	1
ADORA1	0	0	0	1	0	1	1	1	1	1	0	1	1	1	1	1	1	1	1
ADORA2A	0	0	0	1	0	1	1	1	1	1	0	1	1	1	1	1	1	1	1
ADORA2B	0	0	0	1	0	1	1	1	1	1	0	1	1	1	1	1	1	1	1
ADORA3	0	0	0	1	0	1	1	1	1	1	0	1	1	1	1	1	1	1	1
ANP32D	0	0	0	1	0	1	1	1	1	1	0	1	1	1	1	1	1	1	1
ATP1B4	0	0	0	1	0	1	1	1	1	1	0	1	1	1	1	1	1	1	1
BAP18	0	0	0	1	0	1	1	1	1	1	0	1	1	0	1	1	0	1	1
BRS3	0	0	0	1	0	1	1	1	1	1	0	1	1	1	1	1	1	1	1
C17ORF59	0	0	0	1	0	1	1	1	1	1	0	1	1	1	1	0	1	1	1
CD209E	0	0	0	1	0	1	1	1	1	1	0	1	1	1	1	1	1	1	1
CDK5R1	0	0	0	1	0	1	1	1	1	1	0	1	1	1	1	1	0	1	1
CDK5R2	0	0	0	1	0	1	1	1	1	1	0	1	1	1	1	1	0	1	1
CNTNAP1	0	0	0	1	0	1	1	1	1	1	0	1	1	1	1	1	1	1	1
CNTNAP5	0	0	0	1	0	1	1	1	1	1	0	1	1	1	1	1	1	1	1
CNTNAP5A	0	0	0	1	0	1	1	1	1	1	0	1	1	1	1	1	1	1	1
COLEC12	0	0	0	1	0	1	1	1	1	1	0	1	1	1	1	1	1	1	1
DBX1	0	0	0	1	0	1	1	1	1	1	0	1	1	1	1	1	1	1	1
DRD5	0	0	0	1	0	1	1	1	1	1	0	1	1	1	1	1	1	1	1
EGLN2	0	0	0	1	0	1	1	1	1	1	0	1	1	1	1	1	1	1	1
EGLN3	0	0	0	1	0	1	1	1	1	1	0	1	1	1	1	1	1	1	1
FAM151A	0	0	0	1	0	1	1	1	1	1	0	1	1	1	1	1	1	1	1
FAM151B	0	0	0	1	0	1	1	1	1	1	0	1	1	1	1	1	1	1	1
FGFRL1	0	0	0	1	0	1	1	1	1	1	0	1	1	1	1	1	1	1	1
FRMPD3	0	0	0	1	0	1	1	1	1	1	0	1	1	0	1	1	1	1	1
FRMPD4	0	0	0	1	0	1	1	1	1	1	0	1	1	0	1	1	1	1	1
GATAD2A	0	0	0	1	0	1	1	1	1	1	0	1	1	1	1	1	1	1	1
GDF11	0	0	0	1	0	1	1	1	1	1	0	1	1	1	1	1	1	1	1
GHSR	0	0	0	1	0	1	1	1	1	1	0	1	1	1	1	1	1	1	1
GPC3	0	0	0	1	0	1	1	1	1	1	0	1	1	0	1	1	1	1	1
GPC4	0	0	0	1	0	1	1	1	1	1	0	1	1	1	1	1	1	1	1
GPC5	0	0	0	1	0	1	1	1	1	1	0	1	1	0	1	1	1	1	1
GPC6	0	0	0	1	0	1	1	1	1	1	0	1	1	1	1	1	1	1	1
GPR19	0	0	0	1	0	1	1	1	1	1	0	1	1	1	1	1	1	1	1
HINFP	0	0	0	1	0	1	1	1	1	1	0	1	1	1	1	1	1	1	1
HRH4	0	0	0	1	0	1	1	1	1	1	0	1	1	1	1	1	1	1	1
HTR4	0	0	0	1	0	1	1	1	1	1	0	1	1	1	1	1	1	1	1
HTR5A	0	0	0	1	0	1	1	1	1	1	0	1	1	1	1	1	1	1	1
HTR5B	0	0	0	1	0	1	1	1	1	1	0	1	1	1	1	1	1	1	1
IGLON5	0	0	0	1	0	1	1	1	1	1	0	1	1	1	1	1	1	1	1
IGSF9	0	0	0	1	0	1	1	1	1	1	0	1	1	1	1	1	1	1	1
KIAA0913	0	0	0	1	0	1	1	1	1	1	0	1	1	1	1	1	1	1	1
MAPK8IP2	0	0	0	1	0	1	1	1	1	1	0	1	1	1	1	1	1	1	1
MID1	0	0	0	1	0	1	1	1	1	1	0	1	1	1	1	1	1	1	1
MID2	0	0	0	1	0	1	1	1	1	1	0	1	1	1	1	1	1	1	1
MRPL49	0	0	0	1	0	1	1	1	1	1	0	1	1	1	1	1	0	1	1
MRPS24	0	0	0	1	0	1	1	1	1	1	0	1	1	1	1	1	0	1	1
MSTN	0	0	0	1	0	1	1	1	1	1	0	1	1	1	1	1	1	1	1
NPSR1	0	0	0	1	0	1	1	1	1	1	0	1	1	1	1	1	1	1	1
NPY2R	0	0	0	1	0	1	1	1	1	1	0	1	1	1	1	1	1	1	1
PDLIM3	0	0	0	1	0	1	1	1	1	1	0	1	1	1	1	1	1	1	1
PROKR2	0	0	0	1	0	1	1	1	1	1	0	1	1	1	1	1	1	1	1
QRFPR	0	0	0	1	0	1	1	1	1	1	0	1	1	1	1	1	1	1	1
RBM12B	0	0	0	1	0	1	1	1	1	1	0	1	1	0	1	1	1	1	1
RERGL	0	0	0	1	0	1	1	1	1	1	0	1	1	1	1	1	1	1	1
RHO	0	0	0	1	0	1	1	1	1	1	0	1	1	1	1	1	1	1	1
RILPL1	0	0	0	1	0	1	1	1	1	1	0	1	1	1	1	1	1	1	1
RRH	0	0	0	1	0	1	1	1	1	1	0	1	1	1	1	1	1	1	1
SEMA3B	0	0	0	1	0	1	1	1	1	1	0	1	1	1	1	1	1	1	1
SEMA3E	0	0	0	1	0	1	1	1	1	1	0	1	1	1	1	1	1	1	1
SEMA3F	0	0	0	1	0	1	1	1	1	1	0	1	1	1	1	1	1	1	1
SEMA3G	0	0	0	1	0	1	1	1	1	1	0	1	1	1	1	1	1	1	1
SEMA4C	0	0	0	1	0	1	1	1	1	1	0	1	1	1	1	1	1	1	1
SEMA4F	0	0	0	1	0	1	1	1	1	1	0	1	1	1	1	1	1	1	1
SEMA4G	0	0	0	1	0	1	1	1	1	1	0	1	1	1	1	1	1	1	1
SEMA7A	0	0	0	1	0	1	1	1	1	1	0	1	1	1	1	1	1	1	1
SLC16A4	0	0	0	1	0	1	1	1	1	1	0	1	1	1	1	1	1	1	1
SLC16A6	0	0	0	1	0	1	1	1	1	1	0	1	1	1	1	1	1	1	1
SLC46A3	0	0	0	1	0	1	1	1	1	1	0	1	1	1	1	1	1	1	1
SMOC1	0	0	0	1	0	1	1	1	1	1	0	1	1	1	1	1	1	1	1
SMOC2	0	0	0	1	0	1	1	1	1	1	0	1	1	1	1	1	1	1	1
SPON2	0	0	0	1	0	1	1	1	1	1	0	1	1	1	1	1	1	1	1
SYN1	0	0	0	1	0	1	1	1	1	1	0	1	1	1	1	1	1	1	1
SYN2	0	0	0	1	0	1	1	1	1	1	0	1	1	1	1	1	1	1	1
SYN3	0	0	0	1	0	1	1	1	1	1	0	1	1	1	1	1	1	1	1
SYTL2	0	0	0	1	0	1	1	1	1	1	0	1	1	1	1	1	1	1	1
TAAR1	0	0	0	1	0	1	1	1	1	1	0	1	1	1	1	1	1	1	1
TAAR2	0	0	0	1	0	1	1	1	1	1	0	1	1	1	1	1	1	1	1
TAAR3	0	0	0	1	0	1	1	1	1	1	0	1	1	1	1	1	1	1	1
TAAR4	0	0	0	1	0	1	1	1	1	1	0	1	1	1	1	1	1	1	1
TAAR7B	0	0	0	1	0	1	1	1	1	1	0	1	1	1	1	1	1	1	1
TAAR7E	0	0	0	1	0	1	1	1	1	1	0	1	1	1	1	1	1	1	1
TAAR7F	0	0	0	1	0	1	1	1	1	1	0	1	1	1	1	1	1	1	1
TMEM145	0	0	0	1	0	1	1	1	1	1	0	1	1	0	1	1	0	1	1
TMEM194A	0	0	0	1	0	1	1	1	1	1	0	1	1	1	1	1	1	1	1
TMEM194B	0	0	0	1	0	1	1	1	1	1	0	1	1	1	1	1	1	1	1
TRIM67	0	0	0	1	0	1	1	1	1	1	0	1	1	1	1	1	1	1	1
TRIM9	0	0	0	1	0	1	1	1	1	1	0	1	1	1	1	1	1	1	1
TRPV3	0	0	0	1	0	1	1	1	1	1	0	1	1	1	1	1	1	1	1
TRPV5	0	0	0	1	0	1	1	1	1	1	0	1	1	1	1	1	1	1	1
TRPV6	0	0	0	1	0	1	1	1	1	1	0	1	1	1	1	1	1	1	1
ZC4H2	0	0	0	1	0	1	1	1	1	1	0	1	1	1	1	1	1	1	1
ZFP11	0	0	0	1	0	1	1	1	1	1	0	1	1	1	1	1	1	1	1
ZNF611	0	0	0	1	0	1	1	1	1	1	0	1	1	1	1	1	1	1	1
ZNF772	0	0	0	1	0	1	1	1	1	1	0	1	1	0	1	1	1	1	1
ZSWIM4	0	0	0	1	0	1	1	1	1	1	0	1	1	1	1	1	1	1	1
ZSWIM5	0	0	0	1	0	1	1	1	1	1	0	1	1	1	1	1	1	1	1
ZSWIM6	0	0	0	1	0	1	1	1	1	1	0	1	1	1	1	1	1	1	1
C2ORF43	1	0	0	1	0	1	1	1	1	1	0	1	1	1	1	1	1	1	1
GBA2	1	0	0	1	0	1	1	1	1	1	0	1	1	1	1	1	1	1	1
SERPINA1	1	0	0	1	0	1	1	1	1	1	0	1	1	1	1	1	1	1	1
SERPINA11	1	0	0	1	0	1	1	1	1	1	0	1	1	1	1	1	1	1	1
SERPINA1A	1	0	0	1	0	1	1	1	1	1	0	1	1	1	1	1	1	1	1
SERPINA1B	1	0	0	1	0	1	1	1	1	1	0	1	1	1	1	1	1	1	1
SERPINA1C	1	0	0	1	0	1	1	1	1	1	0	1	1	1	1	1	1	1	1
SERPINA1D	1	0	0	1	0	1	1	1	1	1	0	1	1	1	1	1	1	1	1
SERPINA1E	1	0	0	1	0	1	1	1	1	1	0	1	1	1	1	1	1	1	1
SERPINA2	1	0	0	1	0	1	1	1	1	1	0	1	1	1	1	1	1	1	1
SERPINA4	1	0	0	1	0	1	1	1	1	1	0	1	1	1	1	1	1	1	1
SERPINF2	1	0	0	1	0	1	1	1	1	1	0	1	1	1	1	1	1	1	1
DGAT2L7	0	1	0	1	0	1	1	1	1	1	0	1	1	0	1	1	1	1	1
MBOAT7	0	1	0	1	0	1	1	1	1	1	0	1	1	1	1	1	1	1	1
SLC16A10	0	1	0	1	0	1	1	1	1	1	0	1	1	1	1	1	1	1	1
SLC16A2	0	1	0	1	0	1	1	1	1	1	0	1	1	1	1	1	1	1	1
SLC16A9	0	1	0	1	0	1	1	1	1	1	0	1	1	1	1	1	1	1	1
ATAD5	1	1	0	1	0	1	1	1	1	1	0	1	1	1	1	1	1	1	1
POLR1D	1	1	0	1	0	1	1	1	1	1	0	1	1	1	1	1	1	1	1
PPPDE1	1	1	0	1	0	1	1	1	1	1	0	1	1	1	1	1	1	1	1
C10ORF112	0	0	1	1	0	1	1	1	1	1	0	1	1	1	1	1	1	1	1
EGLN1	0	0	1	1	0	1	1	1	1	1	0	1	1	1	1	1	1	1	1
F8	0	0	1	1	0	1	1	1	1	1	0	1	1	1	1	1	1	1	1
FUT8	0	0	1	1	0	1	1	1	1	1	0	1	1	1	1	1	1	1	1
MFSD6	0	0	1	1	0	1	1	1	1	1	0	1	1	1	1	1	1	1	1
PAICS	0	0	1	1	0	1	1	1	1	1	0	1	1	1	1	1	1	1	1
PARL	0	0	1	1	0	1	1	1	1	1	0	1	1	1	1	1	1	1	1
SHC4	0	0	1	1	0	1	1	1	1	1	0	1	1	0	1	1	1	1	1
TDO2	0	0	1	1	0	1	1	1	1	1	0	1	1	1	1	1	1	1	1
TLR13	0	0	1	1	0	1	1	1	1	1	0	1	1	1	1	1	1	1	1
ZNF433	0	0	1	1	0	1	1	1	1	1	0	1	1	1	1	1	1	1	1
ZNF613	0	0	1	1	0	1	1	1	1	1	0	1	1	1	1	1	1	1	1
CRISP3	1	0	1	1	0	1	1	1	1	1	0	1	1	1	1	1	1	1	1
CRISPLD2	1	0	1	1	0	1	1	1	1	1	0	1	1	1	1	1	1	1	1
GLIPR1L1	1	0	1	1	0	1	1	1	1	1	0	1	1	1	1	1	1	1	1
NAPRT1	1	0	1	1	0	1	1	1	1	1	0	1	1	0	1	1	1	1	1
PI15	1	0	1	1	0	1	1	1	1	1	0	1	1	1	1	1	1	1	1
RSPRY1	1	0	1	1	0	1	1	1	1	1	0	1	1	1	1	1	1	1	1
EPHX1	0	1	1	1	0	1	1	1	1	1	0	1	1	1	1	1	1	1	1
RMND1	0	1	1	1	0	1	1	1	1	1	0	1	1	0	1	1	1	1	1
AWAT1	1	1	1	1	0	1	1	1	1	1	0	1	1	0	1	1	1	1	1
AWAT2	1	1	1	1	0	1	1	1	1	1	0	1	1	0	1	1	1	1	1
DGAT2	1	1	1	1	0	1	1	1	1	1	0	1	1	0	1	1	1	1	1
DGAT2L6	1	1	1	1	0	1	1	1	1	1	0	1	1	0	1	1	1	1	1
FBXO42	1	1	1	1	0	1	1	1	1	1	0	1	1	1	1	1	1	1	1
MMS19	1	1	1	1	0	1	1	1	1	1	0	1	1	1	1	1	1	1	1
MOGAT1	1	1	1	1	0	1	1	1	1	1	0	1	1	0	1	1	1	1	1
MOGAT2	1	1	1	1	0	1	1	1	1	1	0	1	1	0	1	1	1	1	1
MOGAT3	1	1	1	1	0	1	1	1	1	1	0	1	1	0	1	1	1	1	1
NGLY1	1	1	1	1	0	1	1	1	1	1	0	1	1	0	1	0	1	1	1
STK32C	1	1	1	1	0	1	1	1	1	1	0	1	1	1	1	1	1	1	1
TRNAU1AP	1	1	1	1	0	1	1	1	1	1	0	1	1	1	1	1	1	1	1
TTC4	1	1	1	1	0	1	1	1	1	1	0	1	1	0	1	1	1	1	1
AFF4	0	0	0	0	1	1	1	1	1	1	0	1	1	1	1	1	1	1	1
ANP32C	0	0	0	0	1	1	1	1	1	1	0	1	1	1	1	1	1	1	1
ASTE1	0	0	0	0	1	1	1	1	1	1	0	1	1	0	1	1	1	1	1
ATG14	0	0	0	0	1	1	1	1	1	1	0	1	1	1	1	1	1	1	1
BAHD1	0	0	0	0	1	1	1	1	1	1	0	1	1	0	1	1	1	1	1
BCAR1	0	0	0	0	1	1	1	1	1	1	0	1	1	0	1	1	1	1	1
BIRC7	0	0	0	0	1	1	1	1	1	1	0	1	1	1	1	1	1	1	1
BRMS1L	0	0	0	0	1	1	1	1	1	1	0	1	1	1	1	1	1	1	1
C16ORF72	0	0	0	0	1	1	1	1	1	1	0	1	1	1	1	1	1	1	1
C4BPB	0	0	0	0	1	1	1	1	1	1	0	1	1	1	1	1	1	1	1
CAPRIN1	0	0	0	0	1	1	1	1	1	1	0	1	1	1	1	1	1	1	1
CAPRIN2	0	0	0	0	1	1	1	1	1	1	0	1	1	1	1	1	1	1	1
CHTF8	0	0	0	0	1	1	1	1	1	1	0	1	1	0	1	1	1	1	1
COMMD4	0	0	0	0	1	1	1	1	1	1	0	1	1	0	1	1	1	1	1
DAXX	0	0	0	0	1	1	1	1	1	1	0	1	1	1	1	1	0	1	1
DEAF1	0	0	0	0	1	1	1	1	1	1	0	1	1	1	1	1	1	1	1
DLGAP4	0	0	0	0	1	1	1	1	1	1	0	1	1	1	1	1	1	1	1
DLGAP5	0	0	0	0	1	1	1	1	1	1	0	1	1	1	1	1	1	1	1
FAM109A	0	0	0	0	1	1	1	1	1	1	0	1	1	1	1	1	1	1	1
FAM109B	0	0	0	0	1	1	1	1	1	1	0	1	1	1	1	1	1	1	1
FAM48A	0	0	0	0	1	1	1	1	1	1	0	1	1	0	1	1	1	1	1
FAM48B1	0	0	0	0	1	1	1	1	1	1	0	1	1	0	1	1	1	1	1
FAM48B2	0	0	0	0	1	1	1	1	1	1	0	1	1	0	1	1	1	1	1
FCHSD1	0	0	0	0	1	1	1	1	1	1	0	1	1	0	1	1	1	1	1
FOXR1	0	0	0	0	1	1	1	1	1	1	0	1	1	1	1	1	1	1	1
FOXR2	0	0	0	0	1	1	1	1	1	1	0	1	1	1	1	1	1	1	1
GAS6	0	0	0	0	1	1	1	1	1	1	0	1	1	1	1	1	1	1	1
GATAD1	0	0	0	0	1	1	1	1	1	1	0	1	1	1	1	1	1	1	1
GPR125	0	0	0	0	1	1	1	1	1	1	0	1	1	1	1	1	1	1	1
HDGF	0	0	0	0	1	1	1	1	1	1	0	1	1	1	1	1	1	1	1
HDGFL1	0	0	0	0	1	1	1	1	1	1	0	1	1	1	1	1	1	1	1
IHH	0	0	0	0	1	1	1	1	1	1	0	1	1	1	1	1	1	1	1
INTS10	0	0	0	0	1	1	1	1	1	1	0	1	1	1	1	1	1	1	1
INTU	0	0	0	0	1	1	1	1	1	1	0	1	1	1	1	1	1	1	1
KANSL2	0	0	0	0	1	1	1	1	1	1	0	1	1	1	1	1	0	1	1
LGALS3BP	0	0	0	0	1	1	1	1	1	1	0	1	1	1	1	1	1	1	1
LHFPL2	0	0	0	0	1	1	1	1	1	1	0	1	1	0	1	1	1	1	1
LRFN3	0	0	0	0	1	1	1	1	1	1	0	1	1	1	1	1	1	1	1
MAGED2	0	0	0	0	1	1	1	1	1	1	0	1	1	1	1	1	0	1	1
MAGED4	0	0	0	0	1	1	1	1	1	1	0	1	1	1	1	1	0	1	1
MBD2	0	0	0	0	1	1	1	1	1	1	0	1	1	1	1	1	1	1	1
MRGBP	0	0	0	0	1	1	1	1	1	1	0	1	1	0	1	1	1	1	1
NANOS1	0	0	0	0	1	1	1	1	1	1	0	1	1	1	1	1	0	1	1
NANOS2	0	0	0	0	1	1	1	1	1	1	0	1	1	1	1	1	0	1	1
NEDD9	0	0	0	0	1	1	1	1	1	1	0	1	1	0	1	1	1	1	1
NFE2L1	0	0	0	0	1	1	1	1	1	1	0	1	1	1	1	1	1	1	1
NFE2L3	0	0	0	0	1	1	1	1	1	1	0	1	1	1	1	1	1	1	1
NRF1	0	0	0	0	1	1	1	1	1	1	0	1	1	1	1	1	1	1	1
NUP88	0	0	0	0	1	1	1	1	1	1	0	1	1	1	1	1	1	1	1
OPN1SW	0	0	0	0	1	1	1	1	1	1	0	1	1	1	1	1	1	1	1
OPN5	0	0	0	0	1	1	1	1	1	1	0	1	1	1	1	1	1	1	1
PHC1	0	0	0	0	1	1	1	1	1	1	0	1	1	0	1	1	1	1	1
PHC2	0	0	0	0	1	1	1	1	1	1	0	1	1	1	1	1	1	1	1
PHC3	0	0	0	0	1	1	1	1	1	1	0	1	1	0	1	1	1	1	1
PHF20	0	0	0	0	1	1	1	1	1	1	0	1	1	1	1	1	1	1	1
PHF20L1	0	0	0	0	1	1	1	1	1	1	0	1	1	1	1	1	1	1	1
PHLDB1	0	0	0	0	1	1	1	1	1	1	0	1	1	0	1	1	1	1	1
PSMD5	0	0	0	0	1	1	1	1	1	1	0	1	1	0	1	1	1	1	1
RECK	0	0	0	0	1	1	1	1	1	1	0	1	1	1	1	0	1	1	1
REL	0	0	0	0	1	1	1	1	1	1	0	1	1	1	1	1	1	1	1
RELA	0	0	0	0	1	1	1	1	1	1	0	1	1	1	1	1	1	1	1
RELB	0	0	0	0	1	1	1	1	1	1	0	1	1	1	1	1	1	1	1
SAP30	0	0	0	0	1	1	1	1	1	1	0	1	1	1	1	1	1	1	1
SAP30L	0	0	0	0	1	1	1	1	1	1	0	1	1	1	1	1	1	1	1
SHH	0	0	0	0	1	1	1	1	1	1	0	1	1	1	1	1	1	1	1
SMUG1	0	0	0	0	1	1	1	1	1	1	0	1	1	0	1	1	1	1	1
SOCS6	0	0	0	0	1	1	1	1	1	1	0	1	1	1	1	1	1	1	1
SOCS7	0	0	0	0	1	1	1	1	1	1	0	1	1	1	1	1	1	1	1
SPAG7	0	0	0	0	1	1	1	1	1	1	0	1	1	1	1	1	0	1	1
STK40	0	0	0	0	1	1	1	1	1	1	0	1	1	1	1	1	1	1	1
SUDS3	0	0	0	0	1	1	1	1	1	1	0	1	1	1	1	1	1	1	1
SUZ12	0	0	0	0	1	1	1	1	1	1	0	1	1	1	1	1	1	1	1
TADA3	0	0	0	0	1	1	1	1	1	1	0	1	1	1	1	1	1	1	1
TCTEX1D1	0	0	0	0	1	1	1	1	1	1	0	1	1	1	1	1	1	1	1
TDRD1	0	0	0	0	1	1	1	1	1	1	0	1	1	1	1	1	1	1	1
TET1	0	0	0	0	1	1	1	1	1	1	0	1	1	0	1	1	1	1	1
TMEM11	0	0	0	0	1	1	1	1	1	1	0	1	1	0	1	1	1	1	1
TRIB1	0	0	0	0	1	1	1	1	1	1	0	1	1	1	1	1	1	1	1
TRIB2	0	0	0	0	1	1	1	1	1	1	0	1	1	1	1	1	1	1	1
TRIB3	0	0	0	0	1	1	1	1	1	1	0	1	1	1	1	1	1	1	1
TRO	0	0	0	0	1	1	1	1	1	1	0	1	1	1	1	1	0	1	1
TSC1	0	0	0	0	1	1	1	1	1	1	0	1	1	1	1	1	1	1	1
TXNDC11	0	0	0	0	1	1	1	1	1	1	0	1	1	1	1	1	1	1	1
WASH1	0	0	0	0	1	1	1	1	1	1	0	1	1	0	1	1	1	1	1
WASH2P	0	0	0	0	1	1	1	1	1	1	0	1	1	0	1	1	1	1	1
WASH3P	0	0	0	0	1	1	1	1	1	1	0	1	1	0	1	1	1	1	1
WASH4P	0	0	0	0	1	1	1	1	1	1	0	1	1	0	1	1	1	1	1
WASH6P	0	0	0	0	1	1	1	1	1	1	0	1	1	0	1	1	1	1	1
WWC2	0	0	0	0	1	1	1	1	1	1	0	1	1	1	1	1	1	1	1
ZFYVE19	0	0	0	0	1	1	1	1	1	1	0	1	1	1	1	1	1	1	1
ZZZ3	0	0	0	0	1	1	1	1	1	1	0	1	1	1	1	1	1	1	1
AMN1	1	0	0	0	1	1	1	1	1	1	0	1	1	1	1	1	1	1	1
ANAPC4	1	0	0	0	1	1	1	1	1	1	0	1	1	1	1	1	1	1	1
API5	1	0	0	0	1	1	1	1	1	1	0	1	1	1	1	1	1	1	1
ARMC7	1	0	0	0	1	1	1	1	1	1	0	1	1	1	1	1	1	1	1
ATXN10	1	0	0	0	1	1	1	1	1	1	0	1	1	0	1	1	1	1	1
CACYBP	1	0	0	0	1	1	1	1	1	1	0	1	1	0	1	1	1	1	1
ESCO1	1	0	0	0	1	1	1	1	1	1	0	1	1	1	1	1	1	1	1
ESCO2	1	0	0	0	1	1	1	1	1	1	0	1	1	1	1	1	1	1	1
FANCI	1	0	0	0	1	1	1	1	1	1	0	1	1	1	1	1	1	1	1
GGT6	1	0	0	0	1	1	1	1	1	1	0	1	1	1	1	1	1	1	1
KBTBD5	1	0	0	0	1	1	1	1	1	1	0	1	1	1	1	1	1	1	1
KIAA0391	1	0	0	0	1	1	1	1	1	1	0	1	1	1	1	1	1	1	1
NBN	1	0	0	0	1	1	1	1	1	1	0	1	1	1	1	1	1	1	1
NDNL2	1	0	0	0	1	1	1	1	1	1	0	1	1	1	1	1	0	1	1
NHLRC2	1	0	0	0	1	1	1	1	1	1	0	1	1	1	1	0	1	1	1
PDCD2L	1	0	0	0	1	1	1	1	1	1	0	1	1	1	1	1	1	1	1
PTCD1	1	0	0	0	1	1	1	1	1	1	0	1	1	1	1	1	1	1	1
PTPLAD2	1	0	0	0	1	1	1	1	1	1	0	1	1	1	1	1	1	1	1
RNPC3	1	0	0	0	1	1	1	1	1	1	0	1	1	1	1	1	1	1	1
TUBGCP5	1	0	0	0	1	1	1	1	1	1	0	1	1	1	1	1	1	1	1
YTHDF1	1	0	0	0	1	1	1	1	1	1	0	1	1	1	1	1	1	1	1
YTHDF2	1	0	0	0	1	1	1	1	1	1	0	1	1	1	1	1	1	1	1
YTHDF3	1	0	0	0	1	1	1	1	1	1	0	1	1	1	1	1	1	1	1
FBXW2	0	1	0	0	1	1	1	1	1	1	0	1	1	1	1	1	1	1	1
PHRF1	0	1	0	0	1	1	1	1	1	1	0	1	1	1	1	1	1	1	1
RGN	0	1	0	0	1	1	1	1	1	1	0	1	1	1	1	1	1	1	1
TTI1	0	1	0	0	1	1	1	1	1	1	0	1	1	0	1	1	1	1	1
UROS	0	1	0	0	1	1	1	1	1	1	0	1	1	0	1	1	1	1	1
GTF3A	1	1	0	0	1	1	1	1	1	1	0	1	1	1	1	1	1	1	1
LANCL3	1	1	0	0	1	1	1	1	1	1	0	1	1	1	1	1	1	1	1
SENP7	1	1	0	0	1	1	1	1	1	1	0	1	1	0	1	1	1	1	1
TADA2B	1	1	0	0	1	1	1	1	1	1	0	1	1	1	1	1	1	1	1
ACP6	0	0	1	0	1	1	1	1	1	1	0	1	1	0	1	1	1	1	1
ARMC2	0	0	1	0	1	1	1	1	1	1	0	1	1	1	1	1	1	1	1
C3ORF19	0	0	1	0	1	1	1	1	1	1	0	1	1	1	1	1	1	1	1
C5ORF22	0	0	1	0	1	1	1	1	1	1	0	1	1	0	1	1	1	1	1
CEP350	0	0	1	0	1	1	1	1	1	1	0	1	1	1	1	1	1	1	1
CNTRL	0	0	1	0	1	1	1	1	1	1	0	1	1	1	1	1	1	1	1
DTX1	0	0	1	0	1	1	1	1	1	1	0	1	1	1	1	1	1	1	1
DTX2	0	0	1	0	1	1	1	1	1	1	0	1	1	1	1	1	1	1	1
DTX3	0	0	1	0	1	1	1	1	1	1	0	1	1	1	1	1	1	1	1
DTX3L	0	0	1	0	1	1	1	1	1	1	0	1	1	1	1	1	1	1	1
DTX4	0	0	1	0	1	1	1	1	1	1	0	1	1	1	1	1	1	1	1
FOXN1	0	0	1	0	1	1	1	1	1	1	0	1	1	1	1	1	1	1	1
FSCN1	0	0	1	0	1	1	1	1	1	1	0	1	1	0	1	1	1	1	1
FSCN2	0	0	1	0	1	1	1	1	1	1	0	1	1	0	1	1	1	1	1
GNPTAB	0	0	1	0	1	1	1	1	1	1	0	1	1	0	1	1	1	1	1
HOMER1	0	0	1	0	1	1	1	1	1	1	0	1	1	1	1	1	1	1	1
HOMER2	0	0	1	0	1	1	1	1	1	1	0	1	1	1	1	1	1	1	1
HOMER3	0	0	1	0	1	1	1	1	1	1	0	1	1	1	1	1	1	1	1
LRRC46	0	0	1	0	1	1	1	1	1	1	0	1	1	1	1	1	1	1	1
MCPH1	0	0	1	0	1	1	1	1	1	1	0	1	1	0	1	1	1	1	1
MPND	0	0	1	0	1	1	1	1	1	1	0	1	1	0	1	1	1	1	1
MTMR14	0	0	1	0	1	1	1	1	1	1	0	1	1	0	1	1	1	1	1
MYSM1	0	0	1	0	1	1	1	1	1	1	0	1	1	1	1	1	1	1	1
PNN	0	0	1	0	1	1	1	1	1	1	0	1	1	1	1	1	1	1	1
PXK	0	0	1	0	1	1	1	1	1	1	0	1	1	0	1	1	1	1	1
SNX29	0	0	1	0	1	1	1	1	1	1	0	1	1	1	1	1	1	1	1
SYTL3	0	0	1	0	1	1	1	1	1	1	0	1	1	1	1	1	1	1	1
TPGS2	0	0	1	0	1	1	1	1	1	1	0	1	1	0	1	1	1	1	1
VKORC1	0	0	1	0	1	1	1	1	1	1	0	1	1	0	1	1	1	1	1
WDR49	0	0	1	0	1	1	1	1	1	1	0	1	1	1	1	1	1	1	1
WDR64	0	0	1	0	1	1	1	1	1	1	0	1	1	1	1	1	1	1	1
WWC1	0	0	1	0	1	1	1	1	1	1	0	1	1	1	1	1	1	1	1
ASCC2	1	0	1	0	1	1	1	1	1	1	0	1	1	1	1	1	1	1	1
CRYM	1	0	1	0	1	1	1	1	1	1	0	1	1	0	1	1	1	1	1
FAM188A	1	0	1	0	1	1	1	1	1	1	0	1	1	1	1	1	1	1	1
FAM188B	1	0	1	0	1	1	1	1	1	1	0	1	1	0	1	1	1	1	1
GAN	1	0	1	0	1	1	1	1	1	1	0	1	1	1	1	1	1	1	1
HTRA1	1	0	1	0	1	1	1	1	1	1	0	1	1	1	1	1	1	1	1
HTRA3	1	0	1	0	1	1	1	1	1	1	0	1	1	1	1	1	1	1	1
HTRA4	1	0	1	0	1	1	1	1	1	1	0	1	1	1	1	1	1	1	1
RNF25	1	0	1	0	1	1	1	1	1	1	0	1	1	0	1	1	1	1	1
WDR43	1	0	1	0	1	1	1	1	1	1	0	1	1	1	1	1	1	1	1
XPO5	1	0	1	0	1	1	1	1	1	1	0	1	1	1	1	1	1	1	1
IDS	0	1	1	0	1	1	1	1	1	1	0	1	1	1	1	1	1	1	1
NDUFA6	0	1	1	0	1	1	1	1	1	1	0	1	1	1	1	1	1	1	1
POMT1	0	1	1	0	1	1	1	1	1	1	0	1	1	1	1	1	1	1	1
DCLRE1C	1	1	1	0	1	1	1	1	1	1	0	1	1	1	1	1	1	1	1
HELZ	1	1	1	0	1	1	1	1	1	1	0	1	1	1	1	1	1	1	1
MSTO1	1	1	1	0	1	1	1	1	1	1	0	1	1	1	1	1	1	1	1
OTC	1	1	1	0	1	1	1	1	1	1	0	1	1	0	1	1	1	1	1
RPUSD4	1	1	1	0	1	1	1	1	1	1	0	1	1	1	1	1	1	1	1
STAMBP	1	1	1	0	1	1	1	1	1	1	0	1	1	1	1	1	1	1	1
STAMBPL1	1	1	1	0	1	1	1	1	1	1	0	1	1	1	1	1	1	1	1
TRPT1	1	1	1	0	1	1	1	1	1	1	0	1	1	1	1	1	0	1	1
TSN	1	1	1	0	1	1	1	1	1	1	0	1	1	1	1	1	1	1	1
UBXN7	1	1	1	0	1	1	1	1	1	1	0	1	1	1	1	1	1	1	1
WDR59	1	1	1	0	1	1	1	1	1	1	0	1	1	1	1	1	1	1	1
XRCC5	1	1	1	0	1	1	1	1	1	1	0	1	1	1	1	1	1	1	1
XRCC6	1	1	1	0	1	1	1	1	1	1	0	1	1	1	1	1	1	1	1
YOD1	1	1	1	0	1	1	1	1	1	1	0	1	1	1	1	1	1	1	1
AASDHPPT	0	0	0	1	1	1	1	1	1	1	0	1	1	1	1	1	1	1	1
ACBD4	0	0	0	1	1	1	1	1	1	1	0	1	1	1	1	1	1	1	1
ACBD5	0	0	0	1	1	1	1	1	1	1	0	1	1	1	1	1	1	1	1
ADAM5P	0	0	0	1	1	1	1	1	1	1	0	1	1	1	1	1	1	1	1
ADAMTSL5	0	0	0	1	1	1	1	1	1	1	0	1	1	1	1	1	1	1	1
AHR	0	0	0	1	1	1	1	1	1	1	0	1	1	1	1	1	1	1	1
AHRR	0	0	0	1	1	1	1	1	1	1	0	1	1	1	1	1	1	1	1
ANKRD65	0	0	0	1	1	1	1	1	1	1	0	1	1	1	1	1	1	1	1
APC	0	0	0	1	1	1	1	1	1	1	0	1	1	1	1	1	1	1	1
APC2	0	0	0	1	1	1	1	1	1	1	0	1	1	1	1	1	1	1	1
APOH	0	0	0	1	1	1	1	1	1	1	0	1	1	1	1	1	1	1	1
ARNT	0	0	0	1	1	1	1	1	1	1	0	1	1	1	1	1	1	1	1
ARNT2	0	0	0	1	1	1	1	1	1	1	0	1	1	1	1	1	1	1	1
ARPC5	0	0	0	1	1	1	1	1	1	1	0	1	1	1	1	1	1	1	1
ARPC5L	0	0	0	1	1	1	1	1	1	1	0	1	1	1	1	1	1	1	1
ARRDC1	0	0	0	1	1	1	1	1	1	1	0	1	1	1	1	1	1	1	1
ARRDC2	0	0	0	1	1	1	1	1	1	1	0	1	1	1	1	1	1	1	1
ARRDC3	0	0	0	1	1	1	1	1	1	1	0	1	1	1	1	1	1	1	1
ARRDC4	0	0	0	1	1	1	1	1	1	1	0	1	1	1	1	1	1	1	1
BANF2	0	0	0	1	1	1	1	1	1	1	0	1	1	1	1	1	0	1	1
BIN2	0	0	0	1	1	1	1	1	1	1	0	1	1	1	1	1	1	1	1
CASP1	0	0	0	1	1	1	1	1	1	1	0	1	1	1	1	1	1	1	1
CASP14	0	0	0	1	1	1	1	1	1	1	0	1	1	1	1	1	1	1	1
CASP2	0	0	0	1	1	1	1	1	1	1	0	1	1	1	1	1	1	1	1
CASP4	0	0	0	1	1	1	1	1	1	1	0	1	1	1	1	1	1	1	1
CASP5	0	0	0	1	1	1	1	1	1	1	0	1	1	1	1	1	1	1	1
CASP9	0	0	0	1	1	1	1	1	1	1	0	1	1	1	1	1	1	1	1
CC2D1A	0	0	0	1	1	1	1	1	1	1	0	1	1	0	1	1	1	1	1
CCDC104	0	0	0	1	1	1	1	1	1	1	0	1	1	0	1	1	1	1	1
CCDC85A	0	0	0	1	1	1	1	1	1	1	0	1	1	0	1	1	1	1	1
CCDC85C	0	0	0	1	1	1	1	1	1	1	0	1	1	0	1	1	1	1	1
CD46	0	0	0	1	1	1	1	1	1	1	0	1	1	1	1	1	1	1	1
CD55B	0	0	0	1	1	1	1	1	1	1	0	1	1	1	1	1	1	1	1
CDON	0	0	0	1	1	1	1	1	1	1	0	1	1	0	1	1	1	1	1
CFDP1	0	0	0	1	1	1	1	1	1	1	0	1	1	1	1	1	1	1	1
CHERP	0	0	0	1	1	1	1	1	1	1	0	1	1	1	1	1	1	1	1
CYLD	0	0	0	1	1	1	1	1	1	1	0	1	1	1	1	1	1	1	1
CYP11B1	0	0	0	1	1	1	1	1	1	1	0	1	1	1	1	1	1	1	1
DCX	0	0	0	1	1	1	1	1	1	1	0	1	1	1	1	1	1	1	1
DHH	0	0	0	1	1	1	1	1	1	1	0	1	1	1	1	1	1	1	1
EGFLAM	0	0	0	1	1	1	1	1	1	1	0	1	1	1	1	1	1	1	1
EHBP1	0	0	0	1	1	1	1	1	1	1	0	1	1	1	1	1	1	1	1
EHBP1L1	0	0	0	1	1	1	1	1	1	1	0	1	1	1	1	1	1	1	1
F13B	0	0	0	1	1	1	1	1	1	1	0	1	1	1	1	1	1	1	1
FBXO10	0	0	0	1	1	1	1	1	1	1	0	1	1	1	1	1	1	1	1
FBXO11	0	0	0	1	1	1	1	1	1	1	0	1	1	1	1	1	1	1	1
FCHSD2	0	0	0	1	1	1	1	1	1	1	0	1	1	0	1	1	1	1	1
FLT3	0	0	0	1	1	1	1	1	1	1	0	1	1	1	1	1	1	1	1
FNIP1	0	0	0	1	1	1	1	1	1	1	0	1	1	1	1	1	1	1	1
FNIP2	0	0	0	1	1	1	1	1	1	1	0	1	1	1	1	1	1	1	1
FSHR	0	0	0	1	1	1	1	1	1	1	0	1	1	1	1	1	1	1	1
GPR156	0	0	0	1	1	1	1	1	1	1	0	1	1	1	1	1	1	1	1
GPR161	0	0	0	1	1	1	1	1	1	1	0	1	1	1	1	1	1	1	1
GRM1	0	0	0	1	1	1	1	1	1	1	0	1	1	1	1	1	1	1	1
GRM2	0	0	0	1	1	1	1	1	1	1	0	1	1	1	1	1	1	1	1
GRM3	0	0	0	1	1	1	1	1	1	1	0	1	1	1	1	1	1	1	1
GRM7	0	0	0	1	1	1	1	1	1	1	0	1	1	1	1	1	1	1	1
GSTO2	0	0	0	1	1	1	1	1	1	1	0	1	1	1	1	1	1	1	1
GTF3C1	0	0	0	1	1	1	1	1	1	1	0	1	1	0	1	1	1	1	1
HDGFRP2	0	0	0	1	1	1	1	1	1	1	0	1	1	1	1	1	1	1	1
HTR6	0	0	0	1	1	1	1	1	1	1	0	1	1	1	1	1	1	1	1
IGSF9B	0	0	0	1	1	1	1	1	1	1	0	1	1	1	1	1	1	1	1
ITGA10	0	0	0	1	1	1	1	1	1	1	0	1	1	1	1	1	1	1	1
ITGAD	0	0	0	1	1	1	1	1	1	1	0	1	1	1	1	1	1	1	1
JKAMP	0	0	0	1	1	1	1	1	1	1	0	1	1	1	1	1	1	1	1
LHCGR	0	0	0	1	1	1	1	1	1	1	0	1	1	1	1	1	1	1	1
LLGL1	0	0	0	1	1	1	1	1	1	1	0	1	1	1	1	1	1	1	1
LMBR1	0	0	0	1	1	1	1	1	1	1	0	1	1	1	1	1	1	1	1
LRP5L	0	0	0	1	1	1	1	1	1	1	0	1	1	1	1	1	1	1	1
MAPK8IP1	0	0	0	1	1	1	1	1	1	1	0	1	1	1	1	1	1	1	1
MICALL2	0	0	0	1	1	1	1	1	1	1	0	1	1	1	1	1	1	1	1
MTNR1B	0	0	0	1	1	1	1	1	1	1	0	1	1	1	1	1	1	1	1
MTX1	0	0	0	1	1	1	1	1	1	1	0	1	1	1	1	1	1	1	1
MTX3	0	0	0	1	1	1	1	1	1	1	0	1	1	1	1	1	1	1	1
NAV1	0	0	0	1	1	1	1	1	1	1	0	1	1	1	1	1	1	1	1
NAV3	0	0	0	1	1	1	1	1	1	1	0	1	1	1	1	1	1	1	1
NEGR1	0	0	0	1	1	1	1	1	1	1	0	1	1	0	1	1	1	1	1
NFKB2	0	0	0	1	1	1	1	1	1	1	0	1	1	1	1	1	1	1	1
NRAP	0	0	0	1	1	1	1	1	1	1	0	1	1	1	1	1	1	1	1
NRL	0	0	0	1	1	1	1	1	1	1	0	1	1	1	1	1	1	1	1
NTM	0	0	0	1	1	1	1	1	1	1	0	1	1	1	1	1	1	1	1
NXF3	0	0	0	1	1	1	1	1	1	1	0	1	1	1	1	1	0	1	1
OPCML	0	0	0	1	1	1	1	1	1	1	0	1	1	0	1	1	1	1	1
OTUD7A	0	0	0	1	1	1	1	1	1	1	0	1	1	0	1	1	1	1	1
OTUD7B	0	0	0	1	1	1	1	1	1	1	0	1	1	0	1	1	1	1	1
PDGFRA	0	0	0	1	1	1	1	1	1	1	0	1	1	1	1	1	1	1	1
PDZD2	0	0	0	1	1	1	1	1	1	1	0	1	1	1	1	1	1	1	1
PIK3R1	0	0	0	1	1	1	1	1	1	1	0	1	1	1	1	1	1	1	1
PIK3R3	0	0	0	1	1	1	1	1	1	1	0	1	1	1	1	1	1	1	1
PLEKHG7	0	0	0	1	1	1	1	1	1	1	0	1	1	0	1	1	1	1	1
PYROXD1	0	0	0	1	1	1	1	1	1	1	0	1	1	1	1	1	1	1	1
QTRTD1	0	0	0	1	1	1	1	1	1	1	0	1	1	1	1	1	1	1	1
RAB11FIP4	0	0	0	1	1	1	1	1	1	1	0	1	1	1	1	1	1	1	1
RC3H1	0	0	0	1	1	1	1	1	1	1	0	1	1	1	1	1	1	1	1
RC3H2	0	0	0	1	1	1	1	1	1	1	0	1	1	1	1	1	1	1	1
RPS6KC1	0	0	0	1	1	1	1	1	1	1	0	1	1	1	1	1	1	1	1
RTN1	0	0	0	1	1	1	1	1	1	1	0	1	1	1	1	1	1	1	1
RTN2	0	0	0	1	1	1	1	1	1	1	0	1	1	1	1	1	1	1	1
RTN3	0	0	0	1	1	1	1	1	1	1	0	1	1	1	1	1	1	1	1
SCMH1	0	0	0	1	1	1	1	1	1	1	0	1	1	1	1	1	1	1	1
SCML2	0	0	0	1	1	1	1	1	1	1	0	1	1	1	1	1	1	1	1
SEMA3A	0	0	0	1	1	1	1	1	1	1	0	1	1	1	1	1	1	1	1
SEMA3C	0	0	0	1	1	1	1	1	1	1	0	1	1	1	1	1	1	1	1
SEMA3D	0	0	0	1	1	1	1	1	1	1	0	1	1	1	1	1	1	1	1
SEMA4A	0	0	0	1	1	1	1	1	1	1	0	1	1	1	1	1	1	1	1
SEMA4B	0	0	0	1	1	1	1	1	1	1	0	1	1	1	1	1	1	1	1
SEMA4D	0	0	0	1	1	1	1	1	1	1	0	1	1	1	1	1	1	1	1
SESTD1	0	0	0	1	1	1	1	1	1	1	0	1	1	1	1	1	1	1	1
SGIP1	0	0	0	1	1	1	1	1	1	1	0	1	1	0	1	1	1	1	1
SLBP	0	0	0	1	1	1	1	1	1	1	0	1	1	1	1	1	1	1	1
SLC19A1	0	0	0	1	1	1	1	1	1	1	0	1	1	1	1	1	1	1	1
SLC19A2	0	0	0	1	1	1	1	1	1	1	0	1	1	1	1	1	1	1	1
SLC19A3	0	0	0	1	1	1	1	1	1	1	0	1	1	1	1	1	1	1	1
SLC9B2	0	0	0	1	1	1	1	1	1	1	0	1	1	0	1	1	1	1	1
SPG20	0	0	0	1	1	1	1	1	1	1	0	1	1	1	1	1	1	1	1
SPINT2	0	0	0	1	1	1	1	1	1	1	0	1	1	1	1	1	1	1	1
SREBF1	0	0	0	1	1	1	1	1	1	1	0	1	1	1	1	1	1	1	1
SREBF2	0	0	0	1	1	1	1	1	1	1	0	1	1	1	1	1	1	1	1
SRRT	0	0	0	1	1	1	1	1	1	1	0	1	1	1	1	1	0	1	1
SSR4	0	0	0	1	1	1	1	1	1	1	0	1	1	0	1	1	0	1	1
STARD3	0	0	0	1	1	1	1	1	1	1	0	1	1	1	1	1	1	1	1
TAAR7D	0	0	0	1	1	1	1	1	1	1	0	1	1	1	1	1	1	1	1
TAAR9	0	0	0	1	1	1	1	1	1	1	0	1	1	1	1	1	1	1	1
TDRKH	0	0	0	1	1	1	1	1	1	1	0	1	1	1	1	1	1	1	1
TECPR2	0	0	0	1	1	1	1	1	1	1	0	1	1	1	1	1	1	1	1
TNFAIP3	0	0	0	1	1	1	1	1	1	1	0	1	1	0	1	1	1	1	1
TRAF1	0	0	0	1	1	1	1	1	1	1	0	1	1	1	1	1	1	1	1
TRAF2	0	0	0	1	1	1	1	1	1	1	0	1	1	1	1	1	1	1	1
TRAF3	0	0	0	1	1	1	1	1	1	1	0	1	1	1	1	1	1	1	1
TRIM46	0	0	0	1	1	1	1	1	1	1	0	1	1	1	1	1	1	1	1
TSHR	0	0	0	1	1	1	1	1	1	1	0	1	1	1	1	1	1	1	1
TXNIP	0	0	0	1	1	1	1	1	1	1	0	1	1	1	1	1	1	1	1
UNC79	0	0	0	1	1	1	1	1	1	1	0	1	1	1	1	1	1	1	1
UNC80	0	0	0	1	1	1	1	1	1	1	0	1	1	0	1	1	1	1	1
WAPAL	0	0	0	1	1	1	1	1	1	1	0	1	1	1	1	1	1	1	1
WFIKKN1	0	0	0	1	1	1	1	1	1	1	0	1	1	1	1	1	1	1	1
ZFYVE9	0	0	0	1	1	1	1	1	1	1	0	1	1	1	1	1	1	1	1
ZNF181	0	0	0	1	1	1	1	1	1	1	0	1	1	0	1	1	1	1	1
ZNF257	0	0	0	1	1	1	1	1	1	1	0	1	1	1	1	1	1	1	1
ZNF283	0	0	0	1	1	1	1	1	1	1	0	1	1	1	1	1	1	1	1
ZNF541	0	0	0	1	1	1	1	1	1	1	0	1	1	1	1	1	1	1	1
ZNF791	0	0	0	1	1	1	1	1	1	1	0	1	1	1	1	1	1	1	1
ZRANB1	0	0	0	1	1	1	1	1	1	1	0	1	1	0	1	1	1	1	1
ZRANB2	0	0	0	1	1	1	1	1	1	1	0	1	1	0	1	1	1	1	1
A2LD1	1	0	0	1	1	1	1	1	1	1	0	1	1	0	1	1	1	1	1
ANKS1B	1	0	0	1	1	1	1	1	1	1	0	1	1	1	1	1	1	1	1
ANP32A	1	0	0	1	1	1	1	1	1	1	0	1	1	1	1	1	1	1	1
ANP32B	1	0	0	1	1	1	1	1	1	1	0	1	1	1	1	1	1	1	1
APMAP	1	0	0	1	1	1	1	1	1	1	0	1	1	1	1	1	1	1	1
CASR	1	0	0	1	1	1	1	1	1	1	0	1	1	1	1	1	1	1	1
CERKL	1	0	0	1	1	1	1	1	1	1	0	1	1	1	1	1	1	1	1
DAGLA	1	0	0	1	1	1	1	1	1	1	0	1	1	1	1	1	1	1	1
DAGLB	1	0	0	1	1	1	1	1	1	1	0	1	1	1	1	1	1	1	1
DCAF5	1	0	0	1	1	1	1	1	1	1	0	1	1	0	1	1	1	1	1
ERAL1	1	0	0	1	1	1	1	1	1	1	0	1	1	1	1	1	1	1	1
FAR1	1	0	0	1	1	1	1	1	1	1	0	1	1	1	1	1	1	1	1
FAR2	1	0	0	1	1	1	1	1	1	1	0	1	1	1	1	1	1	1	1
FTH1	1	0	0	1	1	1	1	1	1	1	0	1	1	1	1	1	1	1	1
FTMT	1	0	0	1	1	1	1	1	1	1	0	1	1	1	1	1	1	1	1
GABBR2	1	0	0	1	1	1	1	1	1	1	0	1	1	1	1	1	1	1	1
GRM4	1	0	0	1	1	1	1	1	1	1	0	1	1	1	1	1	1	1	1
GRM5	1	0	0	1	1	1	1	1	1	1	0	1	1	1	1	1	1	1	1
GRM6	1	0	0	1	1	1	1	1	1	1	0	1	1	1	1	1	1	1	1
GRM8	1	0	0	1	1	1	1	1	1	1	0	1	1	1	1	1	1	1	1
IFI30	1	0	0	1	1	1	1	1	1	1	0	1	1	1	1	1	1	1	1
LPPR1	1	0	0	1	1	1	1	1	1	1	0	1	1	1	1	1	1	1	1
LPPR5	1	0	0	1	1	1	1	1	1	1	0	1	1	1	1	1	1	1	1
LRRC18	1	0	0	1	1	1	1	1	1	1	0	1	1	1	1	1	1	1	1
LRRC30	1	0	0	1	1	1	1	1	1	1	0	1	1	1	1	1	1	1	1
METTL23	1	0	0	1	1	1	1	1	1	1	0	1	1	1	0	1	1	1	1
MRPL46	1	0	0	1	1	1	1	1	1	1	0	1	1	1	1	1	1	1	1
NAA60	1	0	0	1	1	1	1	1	1	1	0	1	1	0	1	1	1	1	1
PBP2	1	0	0	1	1	1	1	1	1	1	0	1	1	0	1	1	1	1	1
PDPR	1	0	0	1	1	1	1	1	1	1	0	1	1	1	1	1	1	1	1
PEBP1	1	0	0	1	1	1	1	1	1	1	0	1	1	0	1	1	1	1	1
PPAP2B	1	0	0	1	1	1	1	1	1	1	0	1	1	1	1	1	1	1	1
RNF31	1	0	0	1	1	1	1	1	1	1	0	1	1	1	1	1	1	1	1
RRNAD1	1	0	0	1	1	1	1	1	1	1	0	1	1	0	1	1	1	1	1
RTN4	1	0	0	1	1	1	1	1	1	1	0	1	1	1	1	1	1	1	1
SELENBP1	1	0	0	1	1	1	1	1	1	1	0	1	1	1	1	1	1	1	1
SELENBP2	1	0	0	1	1	1	1	1	1	1	0	1	1	1	1	1	1	1	1
SULT2A1	1	0	0	1	1	1	1	1	1	1	0	1	1	1	1	1	1	1	1
SULT2A2	1	0	0	1	1	1	1	1	1	1	0	1	1	1	1	1	1	1	1
TADA2A	1	0	0	1	1	1	1	1	1	1	0	1	1	1	1	1	1	1	1
TMEM245	1	0	0	1	1	1	1	1	1	1	0	1	1	1	1	1	1	1	1
TMX1	1	0	0	1	1	1	1	1	1	1	0	1	1	1	1	1	1	1	1
TTC6	1	0	0	1	1	1	1	1	1	1	0	1	1	1	1	1	1	1	1
TXNDC17	1	0	0	1	1	1	1	1	1	1	0	1	1	1	1	0	1	1	1
UBE2W	1	0	0	1	1	1	1	1	1	1	0	1	1	1	1	1	1	1	1
UBQLNL	1	0	0	1	1	1	1	1	1	1	0	1	1	1	1	1	1	1	1
VMN2R1	1	0	0	1	1	1	1	1	1	1	0	1	1	1	1	1	1	1	1
ADD1	0	1	0	1	1	1	1	1	1	1	0	1	1	1	1	1	1	1	1
ADD2	0	1	0	1	1	1	1	1	1	1	0	1	1	1	1	1	1	1	1
ADD3	0	1	0	1	1	1	1	1	1	1	0	1	1	1	1	1	1	1	1
AMPH	0	1	0	1	1	1	1	1	1	1	0	1	1	1	1	1	1	1	1
DOPEY1	0	1	0	1	1	1	1	1	1	1	0	1	1	0	1	1	1	1	1
DOPEY2	0	1	0	1	1	1	1	1	1	1	0	1	1	0	1	1	1	1	1
GCLM	0	1	0	1	1	1	1	1	1	1	0	1	1	1	1	1	1	1	1
GNPAT	0	1	0	1	1	1	1	1	1	1	0	1	1	1	1	1	1	1	1
GPAM	0	1	0	1	1	1	1	1	1	1	0	1	1	1	1	1	1	1	1
KY	0	1	0	1	1	1	1	1	1	1	0	1	1	1	1	1	1	1	1
TRAF4	0	1	0	1	1	1	1	1	1	1	0	1	1	1	1	1	1	1	1
TRAF5	0	1	0	1	1	1	1	1	1	1	0	1	1	1	1	1	1	1	1
TRAF6	0	1	0	1	1	1	1	1	1	1	0	1	1	1	1	1	1	1	1
ZNF30	0	1	0	1	1	1	1	1	1	1	0	1	1	1	1	1	1	1	1
ZNF571	0	1	0	1	1	1	1	1	1	1	0	1	1	1	1	1	1	1	1
DHX58	1	1	0	1	1	1	1	1	1	1	0	1	1	1	1	1	1	1	1
GINS4	1	1	0	1	1	1	1	1	1	1	0	1	1	0	1	1	0	1	1
GPD2	1	1	0	1	1	1	1	1	1	1	0	1	1	1	1	1	1	1	1
GPX3	1	1	0	1	1	1	1	1	1	1	0	1	1	1	1	1	1	1	1
GPX6	1	1	0	1	1	1	1	1	1	1	0	1	1	1	1	1	1	1	1
GSTO1	1	1	0	1	1	1	1	1	1	1	0	1	1	1	1	1	1	1	1
MBOAT1	1	1	0	1	1	1	1	1	1	1	0	1	1	1	1	1	1	1	1
MBOAT2	1	1	0	1	1	1	1	1	1	1	0	1	1	1	1	1	1	1	1
NADSYN1	1	1	0	1	1	1	1	1	1	1	0	1	1	0	1	1	1	1	1
PEX12	1	1	0	1	1	1	1	1	1	1	0	1	1	0	1	1	1	1	1
PPAP2A	1	1	0	1	1	1	1	1	1	1	0	1	1	1	1	1	1	1	1
PPAP2C	1	1	0	1	1	1	1	1	1	1	0	1	1	1	1	1	1	1	1
RAD17	1	1	0	1	1	1	1	1	1	1	0	1	1	1	1	1	1	1	1
RNF144B	1	1	0	1	1	1	1	1	1	1	0	1	1	1	1	1	1	1	1
RPE	1	1	0	1	1	1	1	1	1	1	0	1	1	1	1	1	1	1	1
SENP6	1	1	0	1	1	1	1	1	1	1	0	1	1	0	1	1	1	1	1
SOD3	1	1	0	1	1	1	1	1	1	1	0	1	1	1	1	1	1	1	1
STON1	1	1	0	1	1	1	1	1	1	1	0	1	1	1	1	1	1	1	1
APLP2	0	0	1	1	1	1	1	1	1	1	0	1	1	0	1	1	1	1	1
ARHGEF19	0	0	1	1	1	1	1	1	1	1	0	1	1	1	1	1	1	1	1
ARHGEF5	0	0	1	1	1	1	1	1	1	1	0	1	1	1	1	1	1	1	1
ATP5F1	0	0	1	1	1	1	1	1	1	1	0	1	1	1	1	1	1	1	1
BBS9	0	0	1	1	1	1	1	1	1	1	0	1	1	1	1	1	1	1	1
DIRC2	0	0	1	1	1	1	1	1	1	1	0	1	1	1	1	1	1	1	1
DISP1	0	0	1	1	1	1	1	1	1	1	0	1	1	1	1	1	1	1	1
DRP2	0	0	1	1	1	1	1	1	1	1	0	1	1	1	1	1	1	1	1
DTNA	0	0	1	1	1	1	1	1	1	1	0	1	1	1	1	1	1	1	1
DTNB	0	0	1	1	1	1	1	1	1	1	0	1	1	1	1	1	1	1	1
DYTN	0	0	1	1	1	1	1	1	1	1	0	1	1	1	1	1	1	1	1
FAM13B	0	0	1	1	1	1	1	1	1	1	0	1	1	1	1	1	1	1	1
FGD1	0	0	1	1	1	1	1	1	1	1	0	1	1	1	1	1	1	1	1
FGD5	0	0	1	1	1	1	1	1	1	1	0	1	1	1	1	1	1	1	1
FOXN4	0	0	1	1	1	1	1	1	1	1	0	1	1	1	1	1	1	1	1
FTSJD2	0	0	1	1	1	1	1	1	1	1	0	1	1	1	1	1	1	1	1
GRB14	0	0	1	1	1	1	1	1	1	1	0	1	1	1	1	1	1	1	1
GRB7	0	0	1	1	1	1	1	1	1	1	0	1	1	1	1	1	1	1	1
KDR	0	0	1	1	1	1	1	1	1	1	0	1	1	1	1	1	1	1	1
KIAA0195	0	0	1	1	1	1	1	1	1	1	0	1	1	1	1	1	1	1	1
KIAA0196	0	0	1	1	1	1	1	1	1	1	0	1	1	1	1	1	1	1	1
KIAA1033	0	0	1	1	1	1	1	1	1	1	0	1	1	1	1	1	1	1	1
KIAA1239	0	0	1	1	1	1	1	1	1	1	0	1	1	0	1	1	1	1	1
KNTC1	0	0	1	1	1	1	1	1	1	1	0	1	1	1	1	1	1	1	1
LMNB1	0	0	1	1	1	1	1	1	1	1	0	1	1	1	1	1	1	1	1
LMNB2	0	0	1	1	1	1	1	1	1	1	0	1	1	1	1	1	1	1	1
[truncated: 18,479 more rows]

## Sheet: Fig4_Source1B
Branchiostoma	Oikopleura	Botryllus	Ciona	tunicates (3 species)	Botryllus and Oikopleura	Botryllus and Ciona	Botryllus and Branchiostoma	tunicates (3 species) and Branchiostoma	Branchiostoma Botryllus and Ciona
A3GALT2	CDH16	ALPK3	ATF3	CDH26	FNDC7	ALCAM	AFAP1L2	CYR61	AFAP1
AANAT	ENDOD1	BFSP2	C18ORF32	CLDN1	PRSS53	ANKRD20A5P	AIM1	ECM2	BTN3A3
ABO	LRRN4	BHLHE40	CARD10	CLDN10	SEBOX	ATPIF1	AIM1L	EPPK1	C12ORF29
ALS2CR12	MTERFD3	C11ORF88	CARD9	CLDN10A	SLC35G2	C2ORF73	BTN2A1	FGB	C20ORF85
ANAPC15	NLRP9A	C1RL	CCDC78	CLDN14	TNNT1	CARD11	BTN2A2	KERA	C6
ARMCX1	NLRP9B	C21ORF56	CHTOP	CLDN15	TNNT2	CCBP2	BTN3A1	KRT25	C8A
ARMCX2	ZNF385B	C6ORF163	CLDN16	CLDN17	TNNT3	CCDC27	COL8A1	LYG1	C8B
ASB6	ZNF385D	CRYBG3	COL23A1	CLDN18		CFHR4	CRYBA1	LYG2	C9
ASTN1	ZNF827	DSG1	CPLX1	CLDN19		CLDN25	CRYBB1	PRELP	CCRL1
ASTN2		DSG1A	CPLX2	CLDN2		DSC1	CRYBB2	TNNI1	CMTM4
ATOH7		DSG1B	EDA2R	CLDN20		DSC3	CRYBB3	TNNI3	CMTM8
ATP5J2		DSG1C	EDAR	CLDN22		DSG2	CRYGA	WISP3	CRTC2
ATRIP		DSG3	EFNA4	CLDN24		DSG4	CRYGB	ZBTB10	CRTC3
AVEN		EFCAB8	EMID1	CLDN3		F11R	CRYGC	ZBTB46	DEPDC4
AVP		FAM193B	FABP5P3	CLDN4		FBXO24	CRYGD	ZBTB5	DOK4
BAMBI		FGF21	FAM155A	CLDN5		IL17C	CRYGE	ZBTB8A	DOK5
BANK1		GM136	FAM187A	CLDN6		JAM2	CRYGF	ZBTB8B	DOK6
BHLHA9		GM614	FAM219B	CLDN7		JAM3	CRYGN		ELFN1
BLES03		IL17B	FOP	CLDN8		LLPH	CRYGS		EXOC3L4
BSPRY		IMPG1	GJE1	CLDN9		NAP1L6	ERMAP		FABP1
BTN1A1		KIAA0494	GMNN	CXCR3		OMG	FAM134B		FABP6
BTNL9		KRT23	GPA33	GJA1		POLR3G	FAM149A		FAM59A
C10ORF90		MEFV	GPRC5B	GJA10		SAMD3	FAM149B1		FAM59B
C11ORF16		MFF	IGSF11	GJA3		SHROOM1	FBXO43		FOS
C11ORF68		MSANTD3	KIAA1107	GJA4		TMEM121	ITGB1BP3		FOSB
C11ORF85		NQO1	LCP2	GJA5		TRIM26	KRT38		FOSL1
C12ORF73		NQO2	MBL1	GJA6		ZNF536	TCTN2		FOSL2
C14ORF49		PPP1R18	MIEN1	GJA8			TRIM11		ITLN1
C18ORF1		PSG3	MSMP	GJA9			TRIM14		ITLN1B
C1ORF109		PSG4	NPAT	GJB1			TRIM69		ITLN2
C1ORF144		PSG7	OPTC	GJB2			TRIM7		LEFTY2
C2CD4C		PSG8	PLP1	GJB3			TRIML1		LPAR2
C2CD4CC2CD4		PSG9	PROZ	GJB4			ZBTB9		MAGEA13P
C3ORF78		SARNP	PRRG1	GJB5			ZMAT4		MAGEB5
C8ORF34		SLC22A31	RILP	GJB6			BTN2A3P		MAGEC1
C8ORF48		SPATC1	RINL	GJB7			IMPG2		MAGEC2
CACNG2		TAK1L	SDC4	GJC1			PSG6		PLEKHB1
CACNG3		THAP6	SIGIRR	GJC2			TRIM41		PLEKHB2
CACNG4		TRIM16	SUSD4	GJC3					PTTG1IP
CACNG8		ZBTB1	TEX28	GJD2					SLC48A1
CCDC126		ZBTB12	TMEM27	GJD3					SPRYD4
CCDC154		ZNF219	TNFRSF19	GJD4					SRFBP1
CCDC43		ZNF516	TRIM12A	TSHZ1					TAF1B
CCDC48			TRIM73	TSHZ2					TCN1
CCDC50			TRIM74	TSHZ3					ZBTB3
CCRL2			TSPAN16						ZBTB43
CDKN1C			UBTFL6
CEACAM2			UPK1B
CEACAM6			VSIG1
CEACAM8			VWC2
CEP55			VWC2L
CGRRF1			ZC3HC1
CHCHD5
CLN5
CLN8
CMTM7
COIL
COX6C
COX7A2
COX7A2L
CRYBA2
CRYBA4
CXORF38
CXORF57
D18ERTD653E
D4ERTD22E
DBC1
DIABLO
DNAJC24
EBAG9
EDA
FAM107B
FAM111B
FAM167B
FAM181B
FAM198A
FAM198B
FAM211A
FAM54A
FAM5B
FAM5C
FAM70B
FAM83H
FANCC
FAS
FASLG
FASTK
FASTKD2
FIGF
GBGT1
GGTA1
GLYAT
GLYATL3
GM4952
GPR142
GPR20
GPR37
GPR37L1
GPR75
GSE1
GSG1
GSG1L
H1FOO
HAPLN1
HAPLN2
HAPLN3
HAPLN4
HAS1
HAX1
HIST1H1B
HIST1H1C
HIST1H1D
HIST1H1E
HMSD
HP1BP3
HRASLS
HRASLS2
HRASLS5
IGFBP2
IGFBP4
IKBKG
IL17RD
INHA
IRG1
ITFG3
ITM2A
ITM2B
ITM2C
KBTBD11
KBTBD13
KEG1
KIAA0232
KIAA1383
KIAA1549
KIAA1984
KLHDC7A
KLHDC7B
LAMP2
LAMP3
LIFR
LRAT
LRIT1
LRRC3B
LRRC3C
LTB4R
LZTS1
MAGEC3
MAML1
MARCH10
MBD3L1
MBOAT4
MDK
MESP1
MIS18BP1
MLPH
MPHOSPH9
MREG
MSS51
MTCP1
MTCP1NB
N4BP3
NDUFA1
NDUFA11
NDUFB4
NES
NGF
NHLRC1
NLRC4
NRSN1
NTF3
OLFR1
OLFR1030
OLFR1038
OLFR1044
OLFR12
OLFR139
OLFR142
OLFR144
OLFR146
OLFR15
OLFR151
OLFR18
OLFR19
OLFR24
OLFR476
OLFR477
OLFR481
OLFR482
OLFR483
OLFR484
OLFR488
OLFR495
OLFR497
OLFR498
OLFR502
OLFR510
OLFR6
OLFR8
OLFR867
OPTN
OR10A4
OR10A7
OR10H2
OR11A1
OR11H6
OR13A1
OR13C3
OR13C4
OR13C9
OR13J1
OR14A2
OR14J1
OR1D2
OR1F12
OR1L6
OR1L8
OR1M1
OR1P1
OR2A14
OR2AG1
OR2B11
OR2B6
OR2D2
OR2G6
OR2H1
OR2H2
OR2L2
OR2L5
OR2S2
OR2T10
OR2T2
OR2T3
OR2T35
OR2W1
OR3A1
OR4A15
OR4C11
OR4C12
OR4C16
OR4D10
OR4D11
OR4D9
OR4F21
OR4F4
OR4S1
OR51I2
OR56A3
OR5AL1
OR5G3
OR5M9
OR5P2
OR5V1
OR6B1
OR6C2
OR6C65
OR6C68
OR6F1
OR6J1
OR6M1
OR6N1
OR6P1
OR6S1
OR7A10
OR7A17
OR7A2P
OR7C1
OR7C2
OR7D4
OR7E24
OR7G1
OR7G2
OR8G1
OR8H3
OR8U1
OR8U8
OR8U9
OR9Q1
OXT
P2RY2
PADI1
PADI2
PADI3
PADI4
PADI6
PAF
PANX1
PANX3
PEG3
PEX26
PGF
PLA2G16
PLEKHO1
PLEKHO2
PLLP
PMEPA1
PPHLN1
PPP1R35
PRLR
PRX
PSG11
PSG5
PTCD2
PTGER1
PTGFR
PTN
PVRL4
RARRES3
RASSF10
RBM33
RFPL4A
RLF
RMI2
RNF135
RNF26
RPS19BP1
RTP1
RTP2
RTP3
RTP4
RUSC1
RUSC2
SCG5
SCRN2
SH2D5
SH3TC1
SH3TC2
SIGLEC14
SMAP
SMCR7
SPC24
SPIB
SSPN
STAP2
STEAP1
STEAP1B
STEAP2
STEAP3
STEAP4
TAF1C
TBXA2R
TERF1
TICAM2
TMEM236
TMEM60
TMEM74
TMEM74B
TMPO
TNFRSF11A
TNFRSF14
TNFRSF9
TNFSF11
TNFSF13
TNFSF14
TNFSF15
TNIP2
TRIM17
TRIM22
TRIM27
TRIM29
TRIM32
TRIM34A
TRIM38
TRIM42
TRIM5
TRIM6
TRIM60
VEGFA
VEGFC
VHL
VMA21
YY1AP1
ZAR1
ZAR1L
ZBTB33
ZBTB39
ZFP292
ZFPM1
ZHX2
ZHX3
ZMAT1
ZMAT3
ZMYM6NB
ZNF292
ZNF346
ZNF789
ZNF800

## Sheet: Fig4_Source1C
Botryllus schlosseri -ToppGene Suite enrichment
	ID	Name	Source	P-value	Term in Query	Term in Genome		Genes in Botryllus
GO: Cellular Component
	ID
1	GO:0030057	desmosome		0.02997	2	21		DSG1, DSG3
Mouse Phenotype
1	MP:0000218	increased leukocyte cell number		0.005112	6	585		ZBTB1, MEFV, DSG3, NQO1, NQO2, BHLHE40
2	MP:0011181	increased hematopoietic cell number		0.01053	6	662		ZBTB1, MEFV, DSG3, NQO1, NQO2, BHLHE40
3	MP:0000322	increased granulocyte number		0.02045	4	195		MEFV, DSG3, NQO1, NQO2
Domain
1	IPR003598	Ig_sub2	InterPro	0.0001624	6	207		ALPK3, PSG8, PSG9, PSG7, PSG4, PSG3
2	SM00408	IGc2	SMART	0.0001624	6	207		ALPK3, PSG8, PSG9, PSG7, PSG4, PSG3
3	IPR003680	Flavodoxin_fold	InterPro	0.0003939	2	2		NQO1, NQO2
4	PF02525	Flavodoxin_2	Pfam	0.0003939	2	2		NQO1, NQO2
5	PF00047	ig	Pfam	0.001635	5	178		PSG8, PSG9, PSG7, PSG4, PSG3
6	IPR013151	Immunoglobulin	InterPro	0.001635	5	178		PSG8, PSG9, PSG7, PSG4, PSG3
7	IPR013106	Ig_V-set	InterPro	0.001772	5	181		PSG8, PSG9, PSG7, PSG4, PSG3
8	PF07686	V-set	Pfam	0.001772	5	181		PSG8, PSG9, PSG7, PSG4, PSG3
9	IPR009123	Desmoglein	InterPro	0.002358	2	4		DSG1, DSG3
10	IPR009122	Desmo_cadherin	InterPro	0.008228	2	7		DSG1, DSG3
11	IPR007110	Ig-like	InterPro	0.01803	6	475		ALPK3, PSG8, PSG9, PSG7, PSG4, PSG3
12	PS50835	IG_LIKE	PROSITE	0.0202	6	485		ALPK3, PSG8, PSG9, PSG7, PSG4, PSG3
13	IPR003599	Ig_sub	InterPro	0.029	5	326		PSG8, PSG9, PSG7, PSG4, PSG3
14	SM00409	IG	SMART	0.029	5	326		PSG8, PSG9, PSG7, PSG4, PSG3
Pathway
1	REACTOME_APOPTOTIC_CLEAVAGE_OF_CELL_ADHESION_PROTEINS	Genes involved in Apoptotic cleavage of cell adhesion proteins	MSigDB: C2.cp - Reactome	0.0008253	2	11		DSG1, DSG3
2	REACTOME_GENES_INVOLVED_IN_APOPTOTIC_CLEAVAGE_OF_CELLULAR_PROTEINS	Genes involved in Apoptotic cleavage of cellular proteins	MSigDB: C2.cp - Reactome	0.009881	2	37		DSG1, DSG3
3	REACTOME_APOPTOTIC_EXECUTION_PHASE	Genes involved in Apoptotic execution phase	MSigDB: C2.cp - Reactome	0.01666	2	48		DSG1, DSG3
4	PW:0000378	oxidative stress responses	Pathway Ontology	0.01921	1	1		NQO1
Interaction
1	int:PKP3	PKP3 interactions		0.01379	2	10		DSG1, DSG3
Gene Family
1	CDH	Cadherins	genenames.org	0.003178	2	33		DSG1, DSG3
2	ZBTB	Zinc fingers, C2H2 and BTB domain containing	genenames.org	0.006452	2	47		ZBTB1, ZBTB12
3	TRIM	Tripartite motif-containing family	genenames.org	0.01304	2	67		TRIM16, MEFV
Coexpression
1	16263424-Table3	Human StemCell_Wagner05_33genes	GeneSigDB	0.006683	3	26		PSG9, PSG4, PSG3
2	16288033-Table1	Human Prostate_Joesting05_37genes	GeneSigDB	0.01149	3	31		PSG9, PSG4, PSG3
3	KOBAYASHI_EGFR_SIGNALING_24HR_UP	Genes up-regulated in H1975 cells (non-small cell lung cancer, NSCLC) resistant to gefitinib [PubChem=123631] after treatment with EGFR inhibitor CL-387785 [PubChem=2776] for 24h.	MSigDB: C2.cgp	0.01272	4	98		PSG9, PSG7, PSG4, PSG3
4	17145885-SuppTable1	Human Lung_Kobayashi06_126genes	GeneSigDB	0.01324	4	99		PSG9, PSG7, PSG4, PSG3
5	18358739-Table1c	Human LungNotCaner_Kent08_12genes	GeneSigDB	0.04777	2	8		NQO1, NQO2
Drug
1	D014227	Triazines	CTD	0.01106	2	3		NQO1, NQO2
2	C015429	phenidone	CTD	0.0221	2	4		NQO1, NQO2
Disease
1	249100	FAMILIAL MEDITERRANEAN FEVER; FMF	OMIM	0.0166	1	1		MEFV
2	611597	CATARACT, AUTOSOMAL DOMINANT, MULTIPLE TYPES 1	OMIM	0.0166	1	1		BFSP2
3	D000380	Agranulocytosis	CTD	0.0166	1	1		NQO2
4	D010505	Familial Mediterranean Fever	CTD	0.0166	1	1		MEFV
5	134610	FAMILIAL MEDITERRANEAN FEVER, AUTOSOMAL DOMINANT	OMIM	0.0166	1	1		MEFV
6	D007951	Leukemia, Myeloid	CTD	0.03319	1	2		NQO1
7	C536162	Keratosis palmoplantaris striata 1	CTD	0.03319	1	2		DSG1
8	148700	KERATOSIS PALMOPLANTARIS STRIATA I; PPKS1	OMIM	0.03319	1	2		DSG1
9	604219	CATARACT, AUTOSOMAL DOMINANT	OMIM	0.04976	1	3		BFSP2
Botryllus schlosseri, Ciona intestinalis, Oikopleura dioica: ToppGene Suite enrichment
GO: Molecular Function
1	GO:0005243	gap junction channel activity		3.43e-26	11	15		GJC2, GJD2, GJC3, GJB1, GJB2, GJB3, GJA3, GJA5, GJA1, GJB4, GJA10
2	GO:0022829	wide pore channel activity		1.345e-21	11	30		GJC2, GJD2, GJC3, GJB1, GJB2, GJB3, GJA3, GJA5, GJA1, GJB4, GJA10
3	GO:0005198	structural molecule activity		5.901e-15	18	657		CLDN2, CLDN6, CLDN19, CLDN8, CLDN1, CLDN7, CLDN3, CLDN9, CLDN4, CLDN17, CLDN15, CLDN18, CLDN5, CLDN10, CLDN22, CLDN20, CLDN24, CLDN14
4	GO:0042802	identical protein binding		3.804e-14	20	1016		CLDN2, CLDN6, CLDN19, CLDN8, CLDN1, CLDN7, CLDN3, CLDN9, CLDN4, CLDN17, CLDN15, CLDN18, CLDN5, CLDN10, CLDN22, CLDN20, CLDN24, CLDN14, GJB1, GJA3
5	GO:0015267	channel activity		6.196e-12	14	453		GJC2, GJD2, GJC3, GJB1, GJB2, GJB3, GJA3, GJA5, GJA1, GJB4, GJA10, GJD3, GJC1, GJA8
6	GO:0022803	passive transmembrane transporter activity		6.385e-12	14	454		GJC2, GJD2, GJC3, GJB1, GJB2, GJB3, GJA3, GJA5, GJA1, GJB4, GJA10, GJD3, GJC1, GJA8
7	GO:0022857	transmembrane transporter activity		2.24e-07	14	1000		GJC2, GJD2, GJC3, GJB1, GJB2, GJB3, GJA3, GJA5, GJA1, GJB4, GJA10, GJD3, GJC1, GJA8
8	GO:0005215	transporter activity		5.272e-06	14	1285		GJC2, GJD2, GJC3, GJB1, GJB2, GJB3, GJA3, GJA5, GJA1, GJB4, GJA10, GJD3, GJC1, GJA8
GO: Biological Process
1	GO:0016338	calcium-independent cell-cell adhesion		1.291e-38	17	25		CLDN2, CLDN6, CLDN19, CLDN8, CLDN1, CLDN7, CLDN3, CLDN9, CLDN4, CLDN17, CLDN15, CLDN18, CLDN5, CLDN10, CLDN22, CLDN20, CLDN14
2	GO:0007043	cell-cell junction assembly		1.803e-24	15	67		CLDN19, CLDN9, CLDN17, CLDN15, CLDN18, CLDN22, CLDN20, GJB1, GJB2, GJA4, GJD3, GJA5, GJA1, CLDN14, GJC1
3	GO:0045216	cell-cell junction organization		5.149e-22	16	126		CLDN19, CLDN1, CLDN9, CLDN17, CLDN15, CLDN18, CLDN22, CLDN20, GJB1, GJB2, GJA4, GJD3, GJA5, GJA1, CLDN14, GJC1
4	GO:0034330	cell junction organization		2.857e-18	16	212		CLDN19, CLDN1, CLDN9, CLDN17, CLDN15, CLDN18, CLDN22, CLDN20, GJB1, GJB2, GJA4, GJD3, GJA5, GJA1, CLDN14, GJC1
5	GO:0034329	cell junction assembly		2.084e-17	15	186		CLDN19, CLDN9, CLDN17, CLDN15, CLDN18, CLDN22, CLDN20, GJB1, GJB2, GJA4, GJD3, GJA5, GJA1, CLDN14, GJC1
6	GO:0016337	cell-cell adhesion		3.079e-16	18	433		CLDN2, CLDN6, CLDN19, CLDN8, CLDN1, CLDN7, CLDN3, CLDN9, CLDN4, CLDN17, CLDN15, CLDN18, CLDN5, CLDN10, CLDN22, CLDN20, CLDN14
7	GO:0043297	apical junction assembly		2.612e-13	9	46		CLDN19, CLDN9, CLDN17, CLDN15, CLDN18, CLDN22, CLDN20, GJA1, CLDN14
8	GO:0070830	tight junction assembly		7.886e-12	8	39		CLDN9, CLDN17, CLDN15, CLDN18, CLDN22, CLDN20, GJA1, CLDN14
9	GO:0007155	cell adhesion		4.467e-11	19	999		CLDN2, CLDN6, CLDN19, CLDN8, CLDN26, CLDN1, CLDN7, CLDN3, CLDN9, CLDN4, CLDN17, CLDN15, CLDN18, CLDN5, CLDN10, CLDN22, CLDN20, CLDN14, CXCR3
10	GO: 0022610	biological adhesion		4.798e-11	19	1003		CLDN2, CLDN6, CLDN19, CLDN8, CLDN26, CLDN1, CLDN7, CLDN3, CLDN9, CLDN4, CLDN17, CLDN15, CLDN18, CLDN5, CLDN10, CLDN22, CLDN20, CLDN14, CXCR3
11	GO:0016264	gap junction assembly		3.682e-10	5	7		GJB1, GJB2, GJD3, GJA1, GJC1
12	GO:0071844	cellular component assembly at cellular level		1.465e-06	16	1211		CLDN19, CLDN9, CLDN17, CLDN15, CLDN18, CLDN22, CLDN20, GJB1, GJB2, GJA4, GJD3, GJA5, GJA1, CLDN14, GJA10, GJC1
13	GO:0007600	sensory perception		0.0004174	12	970		GJB6, CLDN19, TSHZ3, GJD2, GJC3, GJB2, GJB3, GJA3, GJA8, GJB4, GJA10, GJC1
14	GO:0050953	sensory perception of light stimulus		0.005433	6	236		CLDN19, GJD2, GJA3, GJA8, GJA10, GJC1
15	GO:0007601	visual perception		0.005433	6	236		CLDN19, GJD2, GJA3, GJA8, GJA10, GJC1
16	GO:0050954	sensory perception of mechanical stimulus		0.008147	5	150		GJB6, TSHZ3, GJC3, GJB2, GJB3
17	GO:0015865	purine nucleotide transport		0.01808	2	5		GJB1, GJA1
18	GO:0015868	purine ribonucleotide transport		0.01808	2	5		GJB1, GJA1
19	GO:0007267	cell-cell signaling		0.01841	11	1181		GJC2, GJD2, GJC3, GJB1, GJB2, GJA4, GJA3, GJA5, GJA1, GJA10, GJC1
GO: Cellular Component
1	GO:0005911	cell-cell junction		2.938e-62	38	307		CLDN2, GJB6, CLDN6, CLDN19, CLDN8, CLDN1, CLDN7, GJC2, CLDN3, CLDN9, CLDN4, CLDN17, CLDN15, CLDN18, GJD2, GJC3, GJB7, CLDN5, CLDN10, CLDN22, GJD4, CLDN20, GJA9, CLDN24, GJB5, GJB1, GJB2, GJB3, GJA4, GJA3, GJD3, GJA8, GJA5, GJA1, GJB4, CLDN14, GJA10, GJC1
2	GO:0005922	connexon complex		7.138e-53	20	21		GJB6, GJC2, GJD2, GJC3, GJB7, GJD4, GJA9, GJB5, GJB1, GJB2, GJB3, GJA4, GJA3, GJD3, GJA8, GJA5, GJA1, GJB4, GJA10, GJC1
3	GO:0030054	cell junction		1.181e-46	38	763		CLDN2, GJB6, CLDN6, CLDN19, CLDN8, CLDN1, CLDN7, GJC2, CLDN3, CLDN9, CLDN4, CLDN17, CLDN15, CLDN18, GJD2, GJC3, GJB7, CLDN5, CLDN10, CLDN22, GJD4, CLDN20, GJA9, CLDN24, GJB5, GJB1, GJB2, GJB3, GJA4, GJA3, GJD3, GJA8, GJA5, GJA1, GJB4, CLDN14, GJA10, GJC1
4	GO:0005921	gap junction		7.58e-46	20	32		GJB6, GJC2, GJD2, GJC3, GJB7, GJD4, GJA9, GJB5, GJB1, GJB2, GJB3, GJA4, GJA3, GJD3, GJA8, GJA5, GJA1, GJB4, GJA10, GJC1
5	GO:0005923	tight junction		1.257e-28	18	104		CLDN2, CLDN6, CLDN19, CLDN8, CLDN1, CLDN7, CLDN3, CLDN9, CLDN4, CLDN17, CLDN15, CLDN18, CLDN5, CLDN10, CLDN22, CLDN20, CLDN24, CLDN14
6	GO:0070160	occluding junction		1.257e-28	18	104		CLDN2, CLDN6, CLDN19, CLDN8, CLDN1, CLDN7, CLDN3, CLDN9, CLDN4, CLDN17, CLDN15, CLDN18, CLDN5, CLDN10, CLDN22, CLDN20, CLDN24, CLDN14
7	GO:0043296	apical junction complex		2.367e-27	18	121		CLDN2, CLDN6, CLDN19, CLDN8, CLDN1, CLDN7, CLDN3, CLDN9, CLDN4, CLDN17, CLDN15, CLDN18, CLDN5, CLDN10, CLDN22, CLDN20, CLDN24, CLDN14
8	GO:0016327	apicolateral plasma membrane		5.155e-27	18	126		CLDN2, CLDN6, CLDN19, CLDN8, CLDN1, CLDN7, CLDN3, CLDN9, CLDN4, CLDN17, CLDN15, CLDN18, CLDN5, CLDN10, CLDN22, CLDN20, CLDN24, CLDN14
9	GO:0016328	lateral plasma membrane		6.908e-05	4	34		CLDN1, CLDN7, CLDN4, GJB2
10	GO:0043209	myelin sheath		0.008741	3	43		GJC2, GJC3, CLDN5
Human Phenotype
1	HP:0001035	Abnormality of keratinization		0.0004166	6	99		GJB6, CLDN1, GJB2, GJB3, GJA1, GJB4
2	HP:0000653	Sparse eyelashes		0.002016	4	30		GJB6, CLDN1, GJB2, GJA1
3	HP:0000962	Hyperkeratosis		0.00212	5	70		GJB6, GJB2, GJB3, GJA1, GJB4
4	HP:0005595	Hyperkeratosis, generalized		0.008162	2	2		GJB3, GJB4
5	HP:0005588	Palmoplantar keratoderma, patchy		0.008162	2	2		GJB3, GJB4
6	HP:0000982	Palmoplantar keratoderma		0.0176	3	17		GJB3,GJA1, GJB4
7	HP:0000499	Abnormality of the eyelashes		0.02946	4	58		GJB6, CLDN1, GJB2, GJA1
Domain
1	IPR019570	Connexin_CCC	InterPro	2.438e-53	20	20		GJB6, GJC2, GJD2, GJC3, GJB7, GJD4, GJA9, GJB5, GJB1, GJB2, GJB3, GJA4, GJA3, GJD3, GJA8, GJA5, GJA1, GJB4, GJA10, GJC1
2	PS00408	CONNEXINS_2	PROSITE	2.438e-53	20	20		GJB6, GJC2, GJD2, GJC3, GJB7, GJD4, GJA9, GJB5, GJB1, GJB2, GJB3, GJA4, GJA3, GJD3, GJA8, GJA5, GJA1, GJB4, GJA10, GJC1
3	PF10582	Connexin_CCC	Pfam	2.438e-53	20	20		GJB6, GJC2, GJD2, GJC3, GJB7, GJD4, GJA9, GJB5, GJB1, GJB2, GJB3, GJA4, GJA3, GJD3, GJA8, GJA5, GJA1, GJB4, GJA10, GJC1
4	SM00037	CNX	SMART	2.438e-53	20	20		GJB6, GJC2, GJD2, GJC3, GJB7, GJD4, GJA9, GJB5, GJB1, GJB2, GJB3, GJA4, GJA3, GJD3, GJA8, GJA5, GJA1, GJB4, GJA10, GJC1
5	PF00029	Connexin	Pfam	2.438e-53	20	20		GJB6, GJC2, GJD2, GJC3, GJB7, GJD4, GJA9, GJB5, GJB1, GJB2, GJB3, GJA4, GJA3, GJD3, GJA8, GJA5, GJA1, GJB4, GJA10, GJC1
6	IPR013092	Connexin_N	InterPro	2.438e-53	20	20		GJB6, GJC2, GJD2, GJC3, GJB7, GJD4, GJA9, GJB5, GJB1, GJB2, GJB3, GJA4, GJA3, GJD3, GJA8, GJA5, GJA1, GJB4, GJA10, GJC1
7	IPR000500	Connexin	InterPro	2.438e-53	20	20		GJB6, GJC2, GJD2, GJC3, GJB7, GJD4, GJA9, GJB5, GJB1, GJB2, GJB3, GJA4, GJA3, GJD3, GJA8, GJA5, GJA1, GJB4, GJA10, GJC1
8	IPR017990	Connexin_CS	InterPro	2.438e-53	20	20		GJB6, GJC2, GJD2, GJC3, GJB7, GJD4, GJA9, GJB5, GJB1, GJB2, GJB3, GJA4, GJA3, GJD3, GJA8, GJA5, GJA1, GJB4, GJA10, GJC1
9	PS00407	CONNEXINS_1	PROSITE	1.792e-50	19	19		GJB6, GJC2, GJD2, GJC3, GJB7, GJD4, GJA9, GJB5, GJB1, GJB2, GJB3, GJA4, GJA3, GJA8, GJA5, GJA1, GJB4, GJA10, GJC1
10	IPR017974	Claudin_CS	InterPro	5.084e-41	17	21		CLDN2, CLDN6, CLDN19, CLDN8, CLDN1, CLDN7, CLDN3, CLDN9, CLDN4, CLDN17, CLDN15, CLDN18, CLDN5, CLDN10, CLDN22, CLDN20, CLDN14
11	PS01346	CLAUDIN	PROSITE	5.084e-41	17	21		CLDN2, CLDN6, CLDN19, CLDN8, CLDN1, CLDN7, CLDN3, CLDN9, CLDN4, CLDN17, CLDN15, CLDN18, CLDN5, CLDN10, CLDN22, CLDN20, CLDN14
12	IPR006187	Claudin	InterPro	2.636e-38	17	26		CLDN2, CLDN6, CLDN19, CLDN8, CLDN1, CLDN7, CLDN3, CLDN9, CLDN4, CLDN17, CLDN15, CLDN18, CLDN5, CLDN10, CLDN22, CLDN20, CLDN14
13	IPR004031	PMP22/EMP/MP20/Claudin	InterPro	4.226e-34	17	39		CLDN2, CLDN6, CLDN19, CLDN8, CLDN1, CLDN7, CLDN3, CLDN9, CLDN4, CLDN17, CLDN15, CLDN18, CLDN5, CLDN10, CLDN22, CLDN20, CLDN14
14	PF00822	PMP22_Claudin	Pfam	4.226e-34	17	39		CLDN2, CLDN6, CLDN19, CLDN8, CLDN1, CLDN7, CLDN3, CLDN9, CLDN4, CLDN17, CLDN15, CLDN18, CLDN5, CLDN10, CLDN22, CLDN20, CLDN14
15	IPR003556	Claudin14	InterPro	0.0004327	2	2		CLDN17, CLDN14
Pathway
1	REACTOME_GAP_JUNCTION_ASSEMBLY	Genes involved in Gap junction assembly	MSigDB: C2.cp - Reactome	1.03e-45	19	19		GJB6, GJC2, GJD2,GJB7, GJD4, GJA9, GJB5, GJB1, GJB2, GJB3, GJA4, GJA3, GJD3, GJA8, GJA5, GJA1, GJB4, GJA10, GJC1
2	REACTOME_GAP_JUNCTION_TRAFFICKING	Genes involved in Gap junction trafficking	MSigDB: C2.cp - Reactome	6.971e-39	19	28		GJB6, GJC2, GJD2,GJB7, GJD4, GJA9, GJB5, GJB1, GJB2, GJB3, GJA4, GJA3, GJD3, GJA8, GJA5, GJA1, GJB4, GJA10, GJC1
3	REACTOME_TIGHT_JUNCTION_INTERACTIONS	Genes involved in Tight junction interactions	MSigDB: C2.cp - Reactome	1.832e-32	17	30		CLDN2, CLDN6, CLDN19, CLDN8, CLDN1, CLDN7, CLDN3, CLDN9, CLDN4, CLDN17, CLDN15, CLDN18, CLDN5, CLDN10, CLDN22, CLDN20, CLDN14
4	REACTOME_CELL_CELL_ADHESION_SYSTEMS	Genes involved in Cell-cell adhesion systems	MSigDB: C2.cp - Reactome	3.95e-26	17	59		CLDN2, CLDN6, CLDN19, CLDN8, CLDN1, CLDN7, CLDN3, CLDN9, CLDN4, CLDN17, CLDN15, CLDN18, CLDN5, CLDN10, CLDN22, CLDN20, CLDN14
5	REACTOME_CELL_JUNCTION_ORGANIZATION	Genes involved in Cell junction organization	MSigDB: C2.cp - Reactome	3.416e-23	17	84		CLDN2, CLDN6, CLDN19, CLDN8, CLDN1, CLDN7, CLDN3, CLDN9, CLDN4, CLDN17, CLDN15, CLDN18, CLDN5, CLDN10, CLDN22, CLDN20, CLDN14
6	hsa04670	Leukocyte transendothelial migration	KEGG pathway	1.716e-20	17	118		CLDN2, CLDN6, CLDN19, CLDN8, CLDN1, CLDN7, CLDN3, CLDN9, CLDN4, CLDN17, CLDN15, CLDN18, CLDN5, CLDN10, CLDN22, CLDN20, CLDN14
7	hsa04514	Cell adhesion molecules (CAMs)	KEGG pathway	1.458e-19	17	133		CLDN2, CLDN6, CLDN19, CLDN8, CLDN1, CLDN7, CLDN3, CLDN9, CLDN4, CLDN17, CLDN15, CLDN18, CLDN5, CLDN10, CLDN22, CLDN20, CLDN14
8	hsa04530	Tight junction	KEGG pathway	1.458e-19	17	133		CLDN2, CLDN6, CLDN19, CLDN8, CLDN1, CLDN7, CLDN3, CLDN9, CLDN4, CLDN17, CLDN15, CLDN18, CLDN5, CLDN10, CLDN22, CLDN20, CLDN14
9	PW:0000334	connexins signaling	Pathway Ontology	1.342e-08	4	4		GJA4, GJA5, GJA1, GJC1
Gene Family
1	GJ	Gap junction proteins (connexins)	genenames.org	5.539e-38	17	19		GJC2, GJD2,GJC3, GJD4, GJA9, GJB5, GJB1, GJB3, GJA4, GJA3, GJD3, GJA8, GJA5, GJA1, GJB4, GJA10, GJC1
2	CLDN	Claudins	genenames.org	8.455e-36	17	22		CLDN2, CLDN6, CLDN19, CLDN8, CLDN1, CLDN7, CLDN3, CLDN9, CLDN4, CLDN17, CLDN15, CLDN18, CLDN5, CLDN10, CLDN22, CLDN20, CLDN14
3	TSHZ	Teashirt family zinc fingers	genenames.org	6.56e-07	3	3		TSHZ3, TSHZ1, TSHZ2
Drug
1	CID000003230	glycyrrhetinic acid	Stitch	1.456e-24	16	84		CLDN2, GJB6, CLDN1, GJC2, GJD2, CLDN5, GJD4, GJB1, GJB2, GJB3, GJA4, GJA3, GJA5, GJA1, CLDN14, GJC1
2	CID000008370	hexachlorobenzene	Stitch	2.49e-11	10	103		GJB6, GJD2, GJB5, GJB1, GJA4, GJA3, GJD3, GJA1, GJB4, GJC1
3	CID000002900	cycloheximide	Stitch	3.571e-10	18	906		GJB6, GJC2, GJD2, GJC3, GJB7, TSHZ1, GJB5, GJB1, GJB2, GJB3, GJA4, GJA3, GJD3, GJA8, GJA5, GJA1, GJB4, GJC1
4	CID000000957	octanol	Stitch	1.796e-09	8	66		GJD2, GJD4, GJB1, GJB2, GJA3, GJA8, GJA1, GJC1
5	CID000002561	carbenoxolone	Stitch	1.397e-08	7	49		GJD2, GJB1, GJB2, GJA4, GJA3, GJA5, GJA1
6	CID000145068	nitric oxide	Stitch	7.447e-08	17	1076		GJB6, GJC2, GJD2, GJB7,GJB5, GJB1, GJB2, GJB3, GJA4, GJA3, GJD3, GJA8, GJA5, GJA1, GJB4, GJA10, GJC1
7	CID000003285	estrogen	Stitch	7.953e-08	18	1252		GJB6, GJC2, GJD2, GJB7,GJB5, GJB1, GJB2, GJB3, GJA4, GJA3, GJD3, GJA8, GJA5, GJA1, GJB4, CXCR3, GJA10, GJC1
8	CID000076806	6-carboxyfluorescein	Stitch	6.542e-05	5	48		GJA4, GJA3, GJA5, GJA1, GJC1
9	CID000003371	flufenamic acid	Stitch	0.0001379	6	108		GJC2, GJD2, GJB1, GJA4, GJA3, GJA1
10	CID000004046	mefloquine	Stitch	0.0005759	4	31		GJD2, GJA3, GJD3, GJA8
11	CID000003383	sodium fluorescein	Stitch	0.001196	4	37		CLDN2, CLDN1, CLDN3, CLDN5
12	D004121	Dimethyl Sulfoxide	CTD	0.001319	5	87		CLDN6, CLDN8, CLDN9, GJB1, GJB2
13	CID000023961	thulium	Stitch	0.004388	5	111		GJB1, GJB2, GJB3, GJA3, GJA1
14	MESH:D000236/D014520-M	Adenoma affected by Urethane	CTD Marker	0.02297	2	4		GJB1, GJA1
15	CID000000689	deoxyuridine triphosphate	Stitch	0.02502	5	159		CLDN2, CLDN8, CLDN1, CLDN4, CLDN5
Disease
1	133200	ERYTHROKERATODERMIA VARIABILIS ET PROGRESSIVA; EKVP	OMIM	0.0008145	2	2		GJB3, GJB4
2	D056266	Erythrokeratodermia Variabilis	CTD	0.0008145	2	2		GJB3, GJB4
3	601544	DEAFNESS, AUTOSOMAL DOMINANT 3A; DFNA3A	OMIM	0.0008145	2	2		GJB6, GJB2
4	D017488	Hyperkeratosis, Epidermolytic	CTD	0.008094	2	5		GJB3, GJB4
5	D006319	Hearing Loss, Sensorineural	CTD	0.03604	2	10		GJB2, GJB3
6	D003638	Deafness	CTD	0.03604	2	10		GJB2, CLDN14
Botryllus schlosseri and Oikopleura dioica: ToppGene Suite enrichment
GO: Molecular Function
1	GO:0005523	tropomyosin binding		3.877e-07	3	15		TNNT1, TNNT2, TNNT3
2	GO: 0030172	troponin C binding		1.925e-05	2	4		TNNT2, TNNT3
3	GO:0031013	troponin I binding		3.208e-05	2	5		TNNT2, TNNT3
4	GO:0030899	calcium-dependent ATPase activity		0.03015	1	3		TNNT3
5	GO:0008092	cytoskeletal protein binding		0.03793	3	668		TNNT1, TNNT2, TNNT3
6	GO:0031014	troponin T binding		0.0402	1	4		TNNT1
GO: Biological Process
1	GO:0030049	muscle filament sliding		3.814e-05	3	39		TNNT1, TNNT2, TNNT3
2	GO:0033275	actin-myosin filament sliding		4.122e-05	3	40		TNNT1, TNNT2, TNNT3
3	GO:0070252	actin-mediated cell contraction		0.0001154	3	56		TNNT1, TNNT2, TNNT3
4	GO:0030048	actin filament-based movement		0.0002916	3	76		TNNT1, TNNT2, TNNT3
5	GO:0006937	regulation of muscle contraction		0.0008904	3	110		TNNT1, TNNT2, TNNT3
6	GO:0090257	regulation of muscle system process		0.00154	3	132		TNNT1, TNNT2, TNNT3
7	GO:0003009	skeletal muscle contraction		0.003296	2	21		TNNT1, TNNT3
8	GO:0043462	regulation of ATPase activity		0.005926	2	28		TNNT2, TNNT3
9	GO:0050879	multicellular organismal movement		0.007285	2	31		TNNT1, TNNT3
10	GO:0050881	musculoskeletal movement		0.007285	2	31		TNNT1, TNNT3
11	GO:0006936	muscle contraction		0.0129	3	269		TNNT1, TNNT2, TNNT3
12	GO:0003012	muscle system process		0.01872	3	305		TNNT1, TNNT2, TNNT3
GO: Cellular Component
1	GO:0005861	troponin complex		1.475e-08	3	8		TNNT1, TNNT2, TNNT3
2	GO:0005865	striated muscle thin filament		2.146e-07	3	18		TNNT1, TNNT2, TNNT3
3	GO:0030017	sarcomere		0.000113	3	139		TNNT1, TNNT2, TNNT3
4	GO:0044449	contractile fiber part		0.0001628	3	157		TNNT1, TNNT2, TNNT3
5	GO:0030016	myofibril		0.0001855	3	164		TNNT1, TNNT2, TNNT3
6	GO:0043292	contractile fiber		0.000237	3	178		TNNT1, TNNT2, TNNT3
7	GO:0015629	actin cytoskeleton		0.002452	3	391		TNNT1, TNNT2, TNNT3
Mouse Phenotype
1	MP:0010553	prolonged HV interval		0.02291	1	2		TNNT2
2	MP:0010552	abnormal HV interval		0.03436	1	3		TNNT2
Domain
1	IPR001978	Troponin	InterPro	9.893e-09	3	6		TNNT1, TNNT2, TNNT3
2	PF00992	Troponin	Pfam	9.893e-09	3	6		TNNT1, TNNT2, TNNT3
Pathway
1	REACTOME_STRIATED_MUSCLE_CONTRACTION	Genes involved in Striated Muscle Contraction	MSigDB: C2.cp - Reactome	1.204e-06	3	31		TNNT1, TNNT2, TNNT3
2	REACTOME_MUSCLE_CONTRACTION	Genes involved in Muscle contraction	MSigDB: C2.cp - Reactome	5.58e-06	3	51		TNNT1, TNNT2, TNNT3
Drug
1	CID000060867	levosimendan	Stitch	0.005282	2	25		TNNT1, TNNT2
2	CID000081832	ACEs	Stitch	0.005721	2	26		TNNT1, TNNT2
3	CID000004823	pimobendan	Stitch	0.008721	2	32		TNNT1, TNNT2
4	CID000030623	dexrazoxane	Stitch	0.01235	2	38		TNNT1, TNNT2
5	CID006335299	silicon hydride	Stitch	0.01584	2	43		TNNT1, TNNT2
6	CID000000310	trans,trans-muconic acid	Stitch	0.02061	2	49		TNNT1, TNNT2
7	CID000002012	cardiotoxic	Stitch	0.03634	2	65		TNNT1, TNNT2
8	CID000047528	nicorandil	Stitch	0.04336	2	71		TNNT1, TNNT2
Disease
1	115195	CARDIOMYOPATHY, FAMILIAL HYPERTROPHIC, 2; CMH2	OMIM	0.008853	1	1		TNNT2
2	612422	CARDIOMYOPATHY, FAMILIAL RESTRICTIVE, 3; RCM3	OMIM	0.008853	1	1		TNNT2
3	605355	NEMALINE MYOPATHY 5; NEM5	OMIM	0.008853	1	1		TNNT1
4	C538397	Nemaline myopathy 5	CTD	0.008853	1	1		TNNT1
5	601494	CARDIOMYOPATHY, DILATED, 1D; CMD1D	OMIM	0.008853	1	1		TNNT2
6	D012127	Respiratory Distress Syndrome, Newborn	CTD	0.008853	1	1		TNNT2
7	601680	ARTHROGRYPOSIS, DISTAL, TYPE 2B; DA2B	OMIM	0.03538	1	4		TNNT3
8	C538400	Distal arthrogryposis type 2B	CTD	0.03538	1	4		TNNT3
9	D017202	Myocardial Ischemia	CTD	0.04422	1	5		TNNT2
Botryllus schlosseri and Ciona intestinalis: ToppGene Suite enrichment
Biological Process
1	GO:0007155	cell adhesion		0.00124	9	999		JAM3, F11R, DSG2, ALCAM, DSC3, DSC1, DSG4, OMG, JAM2
2	GO: 0022610	biological adhesion		0.001282	9	1003		JAM3, F11R, DSG2, ALCAM, DSC3, DSC1, DSG4, OMG, JAM2
3	GO:0016337	cell-cell adhesion		0.007068	6	433		JAM3, DSG2, DSC3, DSC1, DSG4, JAM2
4	GO:0007156	homophilic cell adhesion		0.01357	4	141		DSG2, DSC3, DSC1, DSG4
GO: Cellular Component
1	GO:0030057	desmosome		4.53e-09	5	22		JAM3, DSG2, DSC3, DSC1, DSG4
2	GO:0005911	cell-cell junction		2.705e-07	8	307		JAM3, F11R, DSG2, DSC3,CLDN25, DSC1, DSG4, JAM2
3	GO:0030054	cell junction		0.0002829	8	763		JAM3, F11R, DSG2, DSC3,CLDN25, DSC1, DSG4, JAM2
4	GO:0070161	anchoring junction		0.0006157	5	222		JAM3, DSG2, DSC3, DSC1, DSG4
5	GO:0005923	tight junction		0.0006425	4	104		JAM3, F11R, CLDN25, JAM2
6	GO:0070160	occluding junction		0.0006425	4	104		JAM3, F11R, CLDN25, JAM2
7	GO:0043296	apical junction complex		0.001169	4	121		JAM3, F11R, CLDN25, JAM2
8	GO:0016327	apicolateral plasma membrane		0.001371	4	126		JAM3, F11R, CLDN25, JAM2
Human Phenotype
1	HP:0006682	Ventricular extrasystoles		0.01416	1	3		DSG2
2	HP:0001962	Palpitations		0.04719	1	10		DSG2
Mouse Phenotype
1	MP:0005501	abnormal skin physiology		0.0003347	6	212		IL17C, CARD11, CCBP2, DSC3, DSC1, DSG4
2	MP:0001194	dermatitis		0.001267	4	61		CARD11, CCBP2, DSC1, DSG4
3	MP:0004947	skin inflammation		0.003769	4	80		CARD11, CCBP2, DSC1, DSG4
4	MP:0004241	acantholysis		0.007319	2	4		DSC3, DSC1
5	MP:0001236	abnormal epidermis stratum spinosum morphology		0.04643	3	55		DSC3, DSC1, DSG4
Domain
1	IPR009122	Desmo_cadherin	InterPro	9.93e-09	4	7		DSG2, DSC3, DSC1, DSG4
2	IPR000233	Cadherin_cytoplasmic-dom	InterPro	3.535e-06	4	25		DSG2, DSC3, DSC1, DSG4
3	PF01049	Cadherin_C	Pfam	3.535e-06	4	25		DSG2, DSC3, DSC1, DSG4
4	IPR009123	Desmoglein	InterPro	0.001285	2	4		DSG2, DSG4
5	IPR020894	Cadherin_CS	InterPro	0.001447	4	109		DSG2, DSC3, DSC1, DSG4
6	PF00028	Cadherin	Pfam	0.001669	4	113		DSG2, DSC3, DSC1, DSG4
7	PS00232	CADHERIN_1	PROSITE	0.001669	4	113		DSG2, DSC3, DSC1, DSG4
8	G3DSA:2.60.40.60	Cadherin	Gene3D	0.001728	4	114		DSG2, DSC3, DSC1, DSG4
9	PS50268	CADHERIN_2	PROSITE	0.001728	4	114		DSG2, DSC3, DSC1, DSG4
10	SM00112	CA	SMART	0.001789	4	115		DSG2, DSC3, DSC1, DSG4
11	IPR015919	Cadherin-like	InterPro	0.001851	4	116		DSG2, DSC3, DSC1, DSG4
12	IPR002126	Cadherin	InterPro	0.001981	4	118		DSG2, DSC3, DSC1, DSG4
13	IPR009124	Desmocollin	InterPro	0.003206	2	6		DSC3, DSC1
14	IPR014868	Cadherin_pro	InterPro	0.004486	2	7		DSC3, DSC1
15	PF08758	Cadherin_pro	Pfam	0.004486	2	7		DSC3, DSC1
16	PF00047	ig	Pfam	0.009916	4	178		JAM3, F11R, ALCAM, JAM2
17	IPR013151	Immunoglobulin	InterPro	0.009916	4	178		JAM3, F11R, ALCAM, JAM2
18	IPR013106	Ig_V-set	InterPro	0.01058	4	181		JAM3, F11R, ALCAM, JAM2
19	PF07686	V-set	Pfam	0.01058	4	181		JAM3, F11R, ALCAM, JAM2
Pathway
1	hsa04514	Cell adhesion molecules (CAMs)	KEGG pathway	0.0003699	4	133		JAM3, F11R, ALCAM, JAM2
2	hsa05120	Epithelial cell signaling in Helicobacter pylori infection	KEGG pathway	0.002132	3	70		JAM3, F11R, JAM2
3	REACTOME_INTEGRIN_CELL_SURFACE_INTERACTIONS	Genes involved in Integrin cell surface interactions	MSigDB: C2.cp - Reactome	0.003301	3	81		JAM3, F11R, JAM2
4	REACTOME_CELL_SURFACE_INTERACTIONS_AT_THE_VASCULAR_WALL	Genes involved in Cell surface interactions at the vascular wall	MSigDB: C2.cp - Reactome	0.005146	3	94		JAM3, F11R, JAM2
5	hsa04670	Leukocyte transendothelial migration	KEGG pathway	0.0101	3	118		JAM3, F11R, JAM2
6	hsa04530	Tight junction	KEGG pathway	0.01438	3	133		JAM3, F11R, JAM2
7	REACTOME_SIGNALING_IN_IMMUNE_SYSTEM	Genes involved in Signaling in Immune system	MSigDB: C2.cp - Reactome	0.01908	4	365		JAM3, CARD11, F11R, JAM2
Gene Family
1	CDH	Cadherins	genenames.org	1.062e-06	4	33		DSG2, DSC3, DSC1, DSG4
Disease
1	607903	HYPOTRICHOSIS, LOCALIZED, AUTOSOMAL RECESSIVE 1; LAH1	OMIM	0.0083	1	1		DSG4
2	610193	ARRHYTHMOGENIC RIGHT VENTRICULAR DYSPLASIA, FAMILIAL, 10; ARVD10	OMIM	0.0083	1	1		DSG2
3	613102	HYPOTRICHOSIS AND RECURRENT SKIN VESICLES	OMIM	0.0083	1	1		DSC3
4	612877	CARDIOMYOPATHY, DILATED, 1BB; CMD1BB	OMIM	0.0083	1	1		DSG2
Botryllus schlosseri and Branchiostoma floridae: ToppGene Suite enrichment
GO: Molecular Function
1	GO:0005212	structural constituent of eye lens		3.461e-22	10	20		CRYGS, CRYBA1, CRYBB2, CRYBB1, CRYGB, CRGA, CRYBB3, CRYGD, CRYGC, CRYGN
2	GO:0005198	structural molecule activity		1.687e-08	12	657		CRYGS, CRYBA1, CRYBB2, IMPG2, CRYBB1, CRYGB, CRGA, CRYBB3, CRYGD, CRYGC, CRYGN, KRT38
GO: Biological Process
1	GO:0050953	sensory perception of light stimulus		4.434e-08	9	236		CRYBA1, CRYBB2, IMPG2, CRYBB1, CRYGB, CRYGA, CRYBB3, CRYGD, CRYGC
2	GO:0007601	visual perception		4.434e-08	9	236		CRYBA1, CRYBB2, IMPG2, CRYBB1, CRYGB, CRYGA, CRYBB3, CRYGD, CRYGC
3	GO:0002088	lens development in camera-type eye		2.56e-07	6	63		CRYGS, CRYBA1, CRYGB, CRYGA, CRYGD, CRYGC
4	GO:0043010	camera-type eye development		2.46e-06	8	256		CRYGS, CRYBA1, CRYBB2, COL8A1, CRYGB, CRYGA, CRYGD, CRYGC
5	GO:0001654	eye development		8.011e-06	8	298		CRYGS, CRYBA1, CRYBB2, COL8A1, CRYGB, CRYGA, CRYGD, CRYGC
6	GO:0007423	sensory organ development		0.0002667	8	472		CRYGS, CRYBA1, CRYBB2, COL8A1, CRYGB, CRYGA, CRYGD, CRYGC
7	GO:0007600	sensory perception		0.0008961	10	970		FAM134B, CRYBA1, CRYBB2, IMPG2, CRYBB1, CRYGB, CRYGA, CRYBB3, CRYGD, CRYGC
Human Phenotype
1	HP:0000519	Congenital cataract		0.03796	2	45		CRYBA1, CRYCD
Mouse Phenotype
1	MP:0002840	abnormal lens fiber morphology		3.24e-10	6	41		CRYGS, CRYBB2, CRYGB, CRYGA, CRYGD, CRYGC
2	MP:0001304	cataracts		4.523e-10	7	98		CRYGS, CRYBA1, CRYBB2, CRYGB, CRYGA, CRYGD, CRYGC
3	MP:0010254	nuclear cataracts		7.35e-10	5	17		CRYBB2, CRYGB, CRYGA, CRYGD, CRYGC
4	MP:0005193	abnormal anterior eye segment morphology		9.369e-09	8	284		CRYGS, CRYBA1, CRYBB2, COL8A1, CRYGB, CRYGA, CRYGD, CRYGC
5	MP:0001303	abnormal lens morphology		1.567e-08	7	161		CRYGS, CRYBA1, CRYBB2, CRYGB, CRYGA, CRYGD, CRYGC
6	MP:0010263	total cataracts		5.14e-08	4	11		CRYBA1, CRYBB2, CRYGA, CRYGD
7	MP:0002092	abnormal eye morphology		9.28e-07	9	847		CRYGS, CRYBA1, CRYBB2, COL8A1, CRYGB, CRYGA, CRYGD, CRYGC, TCTN2
8	MP:0005391	vision/eye phenotype		1.811e-06	9	912		CRYGS, CRYBA1, CRYBB2, COL8A1, CRYGB, CRYGA, CRYGD, CRYGC, TCTN2
9	MP:0001297	microphthalmia		1.659e-05	5	114		CRYBA1, CRYBB2, CRYGA, CRYGC, TCTN2
10	MP:0002697	abnormal eye size		2.431e-05	5	123		CRYBA1, CRYBB2, CRYGA, CRYGC, TCTN2
11	MP:0001306	small lens		0.001772	3	41		CRYBB2, CRYGD, CRYGC
12	MP:0011697	vacuolated lens		0.0144	2	14		CRYGA, CRYGD
Domain
1	PS50915	CRYSTALLIN_BETA_GAMMA	PROSITE	7.631e-30	12	14		CRYGS, AIM1L, AIM1, CRYBA1, CRYBB2, CRYBB1, CRYGB, CRYGA, CRYBB3, CRYGD, CRYGC, CRYGN
2	G3DSA:2.60.20.10	Crystallin	Gene3D	7.631e-30	12	14		CRYGS, AIM1L, AIM1, CRYBA1, CRYBB2, CRYBB1, CRYGB, CRYGA, CRYBB3, CRYGD, CRYGC, CRYGN
3	PF00030	Crystall	Pfam	7.631e-30	12	14		CRYGS, AIM1L, AIM1, CRYBA1, CRYBB2, CRYBB1, CRYGB, CRYGA, CRYBB3, CRYGD, CRYGC, CRYGN
4	SM00247	XTALbg	SMART	7.631e-30	12	14		CRYGS, AIM1L, AIM1, CRYBA1, CRYBB2, CRYBB1, CRYGB, CRYGA, CRYBB3, CRYGD, CRYGC, CRYGN
5	IPR001064	Beta/gamma_crystallin	InterPro	7.631e-30	12	14		CRYGS, AIM1L, AIM1, CRYBA1, CRYBB2, CRYBB1, CRYGB, CRYGA, CRYBB3, CRYGD, CRYGC, CRYGN
6	IPR011024	G_crystallin-rel	InterPro	5.169e-28	12	17		CRYGS, AIM1L, AIM1, CRYBA1, CRYBB2, CRYBB1, CRYGB, CRYGA, CRYBB3, CRYGD, CRYGC, CRYGN
7	IPR006574	PRY	InterPro	9.848e-19	11	47		BTN2A3P, BTN2A2, BTN3A1, TRIM14, TRIM11, BTN2A1, TRIM41, ERMAP, TRIM7, TRIM69, TRIML1
8	SM00589	PRY	SMART	9.848e-19	11	47		BTN2A3P, BTN2A2, BTN3A1, TRIM14, TRIM11, BTN2A1, TRIM41, ERMAP, TRIM7, TRIM69, TRIML1
9	IPR003879	Butyrophylin	InterPro	7.079e-17	11	67		BTN2A3P, BTN2A2, BTN3A1, TRIM14, TRIM11, BTN2A1, TRIM41, ERMAP, TRIM7, TRIM69, TRIML1
10	SM00449	SPRY	SMART	1.342e-15	10	56		BTN2A3P, BTN2A2, BTN3A1, TRIM14, TRIM11, BTN2A1, ERMAP, TRIM7, TRIM69, TRIML1
11	PF00622	SPRY	Pfam	2.527e-15	11	91		BTN2A3P, BTN2A2, BTN3A1, TRIM14, TRIM11, BTN2A1, TRIM41, ERMAP, TRIM7, TRIM69, TRIML1
12	IPR003877	SPRY_rcpt	InterPro	2.527e-15	11	91		BTN2A3P, BTN2A2, BTN3A1, TRIM14, TRIM11, BTN2A1, TRIM41, ERMAP, TRIM7, TRIM69, TRIML1
13	IPR001870	B302/SPRY	InterPro	2.866e-15	11	92		BTN2A3P, BTN2A2, BTN3A1, TRIM14, TRIM11, BTN2A1, TRIM41, ERMAP, TRIM7, TRIM69, TRIML1
14	PS50188	B302_SPRY	PROSITE	2.866e-15	11	92		BTN2A3P, BTN2A2, BTN3A1, TRIM14, TRIM11, BTN2A1, TRIM41, ERMAP, TRIM7, TRIM69, TRIML1
15	IPR018355	SPla/RYanodine_receptor_sg	InterPro	1.557e-13	9	55		BTN2A2, BTN3A1, TRIM14, TRIM11, BTN2A1, ERMAP, TRIM7, TRIM69, TRIML1
16	IPR008985	ConA-like_lec_gl	InterPro	1.717e-09	10	219		BTN2A2, BTN3A1, TRIM14, TRIM11, BTN2A1, TRIM41, ERMAP, TRIM7, TRIM69, TRIML1
17	IPR013106	Ig_V-set	InterPro	0.0002002	6	181		BTN2A3P, BTN2A2, BTN3A1, BTN2A1, ERMAP, PSG6
18	PF07686	V-set	Pfam	0.0002002	6	181		BTN2A3P, BTN2A2, BTN3A1, BTN2A1, ERMAP, PSG6
19	IPR022194	DUF3719	InterPro	0.0004817	2	2		FAM149B1, FAM149A
20	PF12516	DUF3719	Pfam	0.0004817	2	2		FAM149B1, FAM149A
21	SM00336	BBOX	SMART	0.001099	4	65		TRIM14, TRIM11, TRIM41, TRIM7
22	PF00643	zf-B_box	Pfam	0.001564	4	71		TRIM14, TRIM11, TRIM41, TRIM7
23	IPR017907	Znf_RING_CS	InterPro	0.001878	5	156		TRIM11, TRIM41, TRIM7, TRIM69, TRIML1
24	IPR018957	Znf_C3HC4_RING-type	InterPro	0.001878	5	156		TRIM11, TRIM41, TRIM7, TRIM69, TRIML1
25	IPR000315	Znf_B-box	InterPro	0.002159	4	77		TRIM14, TRIM11, TRIM41, TRIM7
26	PS50119	ZF_BBOX	PROSITE	0.002273	4	78		TRIM14, TRIM11, TRIM41, TRIM7
27	PF00097	zf-C3HC4	Pfam	0.00852	5	214		TRIM11, TRIM41, TRIM7, TRIM69, TRIML1
28	IPR013162	CD80_C2-set	InterPro	0.008805	3	40		BTN2A2, BTN3A1, BTN2A1
29	PF08205	C2-set_2	Pfam	0.008805	3	40		BTN2A2, BTN3A1, BTN2A1
30	PS00518	ZF_RING_1	PROSITE	0.03199	5	284		TRIM11, TRIM41, TRIM7, TRIM69, TRIML1
31	PS50089	ZF_RING_2	PROSITE	0.03412	5	288		TRIM11, TRIM41, TRIM7, TRIM69, TRIML1
32	SM00184	RING	SMART	0.03871	5	296		TRIM11, TRIM41, TRIM7, TRIM69, TRIML1
33	IPR007110	Ig-like	InterPro	0.04459	6	475		BTN2A3P, BTN2A2, BTN3A1, BTN2A1, ERMAP, PSG6
34	PS50835	IG_LIKE	PROSITE	0.04981	6	485		BTN2A3P, BTN2A2, BTN3A1, BTN2A1, ERMAP, PSG6
Pathway
1	P00034	Integrin signalling pathway	PantherDB	0.02078	1	159		COL8A1
Gene Family
1	TRIM	Tripartite motif-containing family	genenames.org	6.424e-06	4	67		TRIM14, TRIM11, TRIM41, TRIM7
2	RNF	RING-type zinc fingers	genenames.org	0.01351	3	213		TRIM11, TRIM7, TRIML1
3	ZMAT	Zinc fingers, matrin-type	genenames.org	0.03985	1	5		ZMAT4
Drug
1	CID000094176	erythrose	Stitch	1.094e-14	9	40		CRYGS, CRYBA1, CRYBB2, CRYBB1, CRYGB, CRYGA, CRYBB3, CRYGD, CRYGC
2	CID000000089	3-hydroxykynurenine	Stitch	4.166e-13	9	58		CRYGS, CRYBA1, CRYBB2, CRYBB1, CRYGB, CRYGA, CRYBB3, CRYGD, CRYGC
3	CID000000237	quinacrine	Stitch	5.671e-06	8	243		CRYGS, AIM1, CRYBA1, CRYBB2, CRYBB1, CRYGA, CRYBB3, CRYGD
4	CID000123554	methanesulfenic acid	Stitch	5.952e-06	4	15		CRYBA1, CRYBB2, CRYBB1, CRYBB3
5	CID000000235	ascorbic acid	Stitch	8.421e-06	10	504		CRYGS, AIM1, CRYBA1, CRYBB2, CRYBB1, CRYGB, CRYGA, CRYBB3, CRYGD, CRYGC
6	CID000000982	ApppA	Stitch	2.381e-05	6	111		CRYGS, CRYBA1, CRYBB2, CRYBB1, CRYBB3, CRYGC
7	CID000000338	salicylic acid	Stitch	5.766e-05	8	328		CRYGS, AIM1, CRYBA1, CRYBB2, CRYBB1, CRYGA, CRYBB3, CRYGD
8	CID000001090	selenite	Stitch	0.0001318	6	148		CRYGS, CRYBA1, CRYBB2, CRYBB1, CRYBB3, CRYGC
9	CID000065958	balofloxacin	Stitch	0.0004706	4	42		CRYGS, CRYGA, CRYGD, CRYGC
10	CID000005742	guanidinium chloride	Stitch	0.04117	4	129		CRYGS, AIM1, CRYGB, CRYGC
Disease
1	D002386	Cataract	CTD	1.113e-08	5	19		CRYGS, CRYBB2, CRYBB1, CRYGD, CRYGC
2	604307	CATARACT, COPPOCK-LIKE; CCL	OMIM	0.0001176	2	2		CRYBB2, CRYGC
3	20090710:Shi	Schizophrenia	GWAS	0.006385	2	11		BTN2A2, BTN3A1
4	609741	CATARACT, CONGENITAL NUCLEAR, AUTOSOMAL RECESSIVE 2; CATCN2	OMIM	0.04906	1	1		CRYBB3
5	611544	CATARACT, CONGENITAL NUCLEAR, AUTOSOMAL RECESSIVE 3; CATCN3	OMIM	0.04906	1	1		CRYBB1
6	600881	CATARACT, CONGENITAL ZONULAR, WITH SUTURAL OPACITIES; CCZS	OMIM	0.04906	1	1		CRYBA1
7	115700	CATARACT, CRYSTALLINE ACULEIFORM	OMIM	0.04906	1	1		CRYGD
8	601286	CATARACT, NONNUCLEAR POLYMORPHIC CONGENITAL, AUTOSOMAL DOMINANT	OMIM	0.04906	1	1		CRYGD
9	601547	CATARACT, CONGENITAL, CERULEAN TYPE, 2; CCA2	OMIM	0.04906	1	1		CRYBB2
10	613115	NEUROPATHY, HEREDITARY SENSORY AND AUTONOMIC, TYPE IIB; HSAN2B	OMIM	0.04906	1	1		FAM134B
11	111620	RADIN BLOOD GROUP ANTIGEN; RD	OMIM	0.04906	1	1		ERMAP
12	111750	BLOOD GROUP--SCIANNA SYSTEM; SC	OMIM	0.04906	1	1		ERMAP
13	608983	CATARACT, CONGENITAL, CERULEAN TYPE, 3; CCA3	OMIM	0.04906	1	1		CRYGD
14	613581	RETINITIS PIGMENTOSA 56; RP56	OMIM	0.04906	1	1		IMPG2
15	607133	CATARACT, SUTURAL, WITH PUNCTATE AND CERULEAN OPACITIES	OMIM	0.04906	1	1		CRYBB2
Botryllus schlosseri, Ciona intestinalis, Oikopleura dioica and Branchiostoma floridae: ToppGene Suite enrichment
GO: Molecular Function
1	GO:0003796	lysozyme activity		0.001345	2	10		LYG1, LYG2
2	GO:0005520	insulin-like growth factor binding		0.008897	2	25		CYR61, WISP3
3	GO:0008201	heparin binding		0.01036	3	142		CYR61, ECM2, PRELP
4	GO:0005539	glycosaminoglycan binding		0.02355	3	188		CYR61, ECM2, PRELP
5	GO:0001871	pattern binding		0.03337	3	212		CYR61, ECM2, PRELP
6	GO:0030247	polysaccharide binding		0.03337	3	212		CYR61, ECM2, PRELP
GO: Biological Process
1	GO:0009253	peptidoglycan catabolic process		0.005729	2	7		LYG1, LYG2
2	GO:0000270	peptidoglycan metabolic process		0.005729	2	7		LYG1, LYG2
3	GO:0003231	cardiac ventricle development		0.02447	3	90		CYR61, TNNI3, TNNI1
4	GO:0016998	cell wall macromolecule catabolic process		0.02852	2	15		LYG1, LYG2
5	GO:0003206	cardiac chamber morphogenesis		0.03059	3	97		CYR61, TNNI3, TNNI1
6	GO:0071554	cell wall organization or biogenesis		0.03258	2	16		LYG1, LYG2
7	GO:0044036	cell wall macromolecule metabolic process		0.03258	2	16		LYG1, LYG2
8	GO:0006027	glycosaminoglycan catabolic process		0.04149	2	18		LYG1, LYG2
9	GO:0003205	cardiac chamber development		0.04566	3	111		CYR61, TNNI3, TNNI1
GO: Cellular Component
1	GO:0005861	troponin complex		0.0006737	2	8		TNNI3, TNNI1
2	GO:0005865	striated muscle thin filament		0.003662	2	18		TNNI3, TNNI1
Domain
1	IPR013069	BTB_POZ	InterPro	9.466e-06	5	128		ZBTB5, ZBTB8A, ZBTB10, ZBTB8B, ZBTB46
2	PF00651	BTB	Pfam	9.466e-06	5	128		ZBTB5, ZBTB8A, ZBTB10, ZBTB8B, ZBTB46
3	PS50097	BTB	PROSITE	2.622e-05	5	157		ZBTB5, ZBTB8A, ZBTB10, ZBTB8B, ZBTB46
4	SM00225	BTB	SMART	4.753e-05	5	177		ZBTB5, ZBTB8A, ZBTB10, ZBTB8B, ZBTB46
5	IPR000210	BTB/POZ-like	InterPro	5.456e-05	5	182		ZBTB5, ZBTB8A, ZBTB10, ZBTB8B, ZBTB46
6	IPR002152	Glyco_hydro_23	InterPro	6.835e-05	2	2		LYG1, LYG2
7	IPR012395	IGFBP_CNN	InterPro	0.0006823	2	5		CYR61, WISP3
8	IPR001978	Troponin	InterPro	0.001023	2	6		TNNI3, TNNI1
9	PF00992	Troponin	Pfam	0.001023	2	6		TNNI3, TNNI1
10	IPR011333	BTB/POZ_fold	InterPro	0.001986	4	182		ZBTB5, ZBTB8A, ZBTB10, ZBTB8B
11	G3DSA:3.30.710.10	BTB/POZ_fold	Gene3D	0.001986	4	182		ZBTB5, ZBTB8A, ZBTB10, ZBTB8B
12	IPR017891	Insulin_GF-bd_Cys-rich_CS	InterPro	0.003739	2	11		CYR61, WISP3
13	IPR013089	Kelch-related	InterPro	0.004069	3	76		ZBTB8A, ZBTB10, ZBTB8B
14	PS00222	IGFBP_N_1	PROSITE	0.004484	2	12		CYR61, WISP3
15	IPR006208	Cys_knot	InterPro	0.007121	2	15		CYR61, WISP3
16	PF00007	Cys_knot	Pfam	0.007121	2	15		CYR61, WISP3
17	PF00219	IGFBP	Pfam	0.009213	2	17		CYR61, WISP3
18	SM00041	CT	SMART	0.009213	2	17		CYR61, WISP3
19	PS01185	CTCK_1	PROSITE	0.009213	2	17		CYR61, WISP3
20	SM00121	IB	SMART	0.01036	2	18		CYR61, WISP3
21	IPR000867	IGFBP-like	InterPro	0.01285	2	20		CYR61, WISP3
22	PS51323	IGFBP_N_2	PROSITE	0.01285	2	20		CYR61, WISP3
23	IPR006207	Cys_knot_C	InterPro	0.01419	2	21		CYR61, WISP3
24	PS01225	CTCK_2	PROSITE	0.0156	2	22		CYR61, WISP3
25	PF00093	VWC	Pfam	0.02544	2	28		CYR61, ECM2
26	PF00096	zf-C2H2	Pfam	0.02967	5	675		ZBTB5, ZBTB8A, ZBTB10, ZBTB8B, ZBTB46
27	PS01208	VWFC_1	PROSITE	0.0422	2	36		CYR61, ECM2
28	SM00214	VWC	SMART	0.04459	2	37		CYR61, ECM2
29	PS50184	VWFC_2	PROSITE	0.04459	2	37		CYR61, ECM2
30	IPR001007	VWF_C	InterPro	0.04955	2	39		CYR61, ECM2
Pathway
1	REACTOME_STRIATED_MUSCLE_CONTRACTION	Genes involved in Striated Muscle Contraction	MSigDB: C2.cp - Reactome	0.005879	2	31		TNNI3, TNNI1
2	REACTOME_MUSCLE_CONTRACTION	Genes involved in Muscle contraction	MSigDB: C2.cp - Reactome	0.01606	2	51		TNNI3, TNNI1
Gene Family
1	ZBTB	Zinc fingers, C2H2 and BTB domain containing	genenames.org	2.34e-10	5	47		ZBTB5, ZBTB8A, ZBTB10, ZBTB8B, ZBTB46
Drug
1	CID000005486	tirofiban	Stitch	0.00633	4	225		TNNI3, TNNI1, FGB, PRELP
2	CID005491394	sibrafiban	Stitch	0.01399	2	13		TNNI3, FGB
3	CID000053708	enoximone	Stitch	0.02436	2	17		TNNI3, TNNI1
4	CID000002806	clopidogrel	Stitch	0.04751	3	139		TNNI3, TNNI1, FGB
Disease
1	611880	CARDIOMYOPATHY, DILATED, 2A; CMD2A	OMIM	0.01217	1	1		TNNI3
2	613286	CARDIOMYOPATHY, DILATED, 1FF; CMD1FF	OMIM	0.01217	1	1		TNNI3
3	C535387	Arthropathy, progressive pseudorheumatoid, of childhood	CTD	0.01217	1	1		WISP3
4	208230	ARTHROPATHY, PROGRESSIVE PSEUDORHEUMATOID, OF CHILDHOOD; PPAC	OMIM	0.01217	1	1		WISP3
5	217300	CORNEA PLANA 2; CNA2	OMIM	0.01217	1	1		KERA
6	115210	CARDIOMYOPATHY, FAMILIAL RESTRICTIVE, 1; RCM1	OMIM	0.01217	1	1		TNNI3
7	202400	AFIBRINOGENEMIA, CONGENITAL	OMIM	0.02433	1	2		FGB
8	C531603	Afibrinogenemia congenital	CTD	0.02433	1	2		FGB
Botryllus schlosseri, Ciona intestinalis and Branchiostoma floridae: ToppGene Suite enrichment
GO: Molecular Function
1	GO:0008289	lipid binding		0.004076	9	791		DOK4, DOK6, DOK5, PLEKHB2, PLEKHB1, LPAR2, FABP6, FABP1, AFAP1
2	GO:0005158	insulin receptor binding		0.00497	3	33		DOK4, DOK6, DOK5
3	GO:0005543	phospholipid binding		0.01103	7	515		DOK4, DOK6, DOK5, PLEKHB2, PLEKHB1, FABP1, AFAP1
4	GO:0008140	cAMP response element binding protein binding		0.01276	2	8		CRTC2, CRTC3
GO: Biological Process
1	GO:0019835	cytolysis		0.0003428	4	31		C6, C8A, C8B, C9
2	GO:0006957	complement activation, alternative pathway		0.003005	3	16		C8A, C8B, C9
3	GO:0006958	complement activation, classical pathway		0.003574	4	55		C6, C8A, C8B, C9
4	GO:0006956	complement activation		0.008857	4	69		C6, C8A, C8B, C9
5	GO:0002455	humoral immune response mediated by circulating immunoglobulin		0.01233	4	75		C6, C8A, C8B, C9
6	GO:0072376	protein activation cascade		0.02317	4	88		C6, C8A, C8B, C9
GO: Cellular Component
1	GO:0005579	membrane attack complex		5.894e-08	4	7		C6, C8A, C8B, C9
2	GO:0046930	pore complex		0.004278	4	93		C6, C8A, C8B, C9
Human Phenotype
1	HP:0004434	C8 deficiency		1.265e-05	2	2		C8A, C8B
2	HP:0001287	Meningitis		0.001928	2	18		C8A, C8B
3	HP:0004431	Complement deficiency		0.003775	2	25		C8A, C8B
4	HP:0005339	Abnormality of complement system		0.004088	2	26		C8A, C8B
5	HP:0002718	Recurrent bacterial infections		0.01185	2	44		C8A, C8B
6	HP:0010651	Abnormality of the meninges		0.01185	2	44		C8A, C8B
7	HP:0005378	Episodes of neisserial infection		0.01742	1	1		C8A
Domain
1	IPR020863	MACPF_CS	InterPro	5.034e-08	4	6		C6, C8A, C8B, C9
2	PS51412	MACPF_2	PROSITE	1.173e-07	4	7		C6, C8A, C8B, C9
3	PS00279	MACPF_1	PROSITE	1.173e-07	4	7		C6, C8A, C8B, C9
4	IPR000837	Leuzip_Fos	InterPro	2.342e-07	4	8		FOS, FOSL2, FOSB, FOSL1
5	IPR001862	MAC_perforin	InterPro	7.002e-07	4	10		C6, C8A, C8B, C9
6	PF01823	MACPF	Pfam	1.099e-06	4	11		C6, C8A, C8B, C9
7	IPR020864	MACPF	InterPro	1.645e-06	4	12		C6, C8A, C8B, C9
8	SM00457	MACPF	SMART	1.645e-06	4	12		C6, C8A, C8B, C9
9	PF00170	bZIP_1	Pfam	0.0001488	4	34		FOS, FOSL2, FOSB, FOSL1
10	IPR011616	bZIP_1	InterPro	0.0001488	4	34		FOS, FOSL2, FOSB, FOSL1
11	IPR008917	Euk_TF_DNA-bd	InterPro	0.0002109	4	37		FOS, FOSL2, FOSB, FOSL1
12	SM00310	PTBI	SMART	0.0002653	3	11		DOK4, DOK6, DOK5
13	PS51064	IRS_PTB	PROSITE	0.0003532	3	12		DOK4, DOK6, DOK5
14	PF00057	Ldl_recept_a	Pfam	0.0004286	4	44		C6, C8A, C8B, C9
15	G3DSA:4.10.400.10	LDL_rcpt_classA_cys-rich	Gene3D	0.0005135	4	46		C6, C8A, C8B, C9
16	PS01209	LDLRA_1	PROSITE	0.0005604	4	47		C6, C8A, C8B, C9
17	IPR002404	Insln_rcpt_S1	InterPro	0.0005826	3	14		DOK4, DOK6, DOK5
18	PF02174	IRS	Pfam	0.0005826	3	14		DOK4, DOK6, DOK5
19	PS50068	LDLRA_2	PROSITE	0.0006104	4	48		C6, C8A, C8B, C9
20	SM00192	LDLa	SMART	0.0006104	4	48		C6, C8A, C8B, C9
21	IPR002172	LDLR_classA_rpt	InterPro	0.0006104	4	48		C6, C8A, C8B, C9
22	PS00036	BZIP_BASIC	PROSITE	0.0008438	4	52		FOS, FOSL2, FOSB, FOSL1
23	SM00338	BRLZ	SMART	0.0008438	4	52		FOS, FOSL2, FOSB, FOSL1
24	PS50217	BZIP	PROSITE	0.0009112	4	53		FOS, FOSL2, FOSB, FOSL1
25	IPR004827	TF_bZIP	InterPro	0.0009112	4	53		FOS, FOSL2, FOSB, FOSL1
26	IPR011700	bZIP_2	InterPro	0.001083	3	17		FOS, FOSL2, FOSB
27	PF07716	bZIP_2	Pfam	0.001083	3	17		FOS, FOSL2, FOSB
28	PF00169	PH	Pfam	0.0013	6	218		DOK4, DOK6, DOK5, PLEKHB2, PLEKHB1, AFAP1
29	PF00090	TSP_1	Pfam	0.001711	4	62		C6, C8A, C8B, C9
30	IPR000884	Thrombospondin_1_rpt	InterPro	0.002067	4	65		C6, C8A, C8B, C9
31	PS50092	TSP1	PROSITE	0.002067	4	65		C6, C8A, C8B, C9
32	SM00209	TSP1	SMART	0.002067	4	65		C6, C8A, C8B, C9
33	SM00233	PH	SMART	0.004649	6	273		DOK4, DOK6, DOK5, PLEKHB2, PLEKHB1, AFAP1
34	PS50003	PH_DOMAIN	PROSITE	0.004745	6	274		DOK4, DOK6, DOK5, PLEKHB2, PLEKHB1, AFAP1
35	IPR001849	Pleckstrin_homology	InterPro	0.004843	6	275		DOK4, DOK6, DOK5, PLEKHB2, PLEKHB1, AFAP1
36	G3DSA:2.30.29.30	PH_type	Gene3D	0.02724	6	376		DOK4, DOK6, DOK5, PLEKHB2, PLEKHB1, AFAP1
37	IPR011993	PH_type	InterPro	0.02724	6	376		DOK4, DOK6, DOK5, PLEKHB2, PLEKHB1, AFAP1
Pathway
1	BIOCARTA_LECTIN_PATHWAY	Lectin Induced Complement Pathway	MSigDB: C2.cp - BioCarta	0.0002455	3	12		C6, C8A, C9
2	BIOCARTA_CLASSIC_PATHWAY	Classical Complement Pathway	MSigDB: C2.cp - BioCarta	0.000405	3	14		C6, C8A, C9
3	BIOCARTA_RANKL_PATHWAY	Bone Remodelling	MSigDB: C2.cp - BioCarta	0.000405	3	14		FOS, FOSL2, FOSL1
4	REACTOME_COMPLEMENT_CASCADE	Genes involved in Complement cascade	MSigDB: C2.cp - Reactome	0.0004472	4	50		C6, C8A, C8B, C9
5	REACTOME_INNATE_IMMUNITY_SIGNALING	Genes involved in Innate Immunity Signaling	MSigDB: C2.cp - Reactome	0.001065	5	136		FOS, C6, C8A, C8B, C9
6	BIOCARTA_COMP_PATHWAY	Complement Pathway	MSigDB: C2.cp - BioCarta	0.001071	3	19		C6, C8A, C9
7	hsa04610	Complement and coagulation cascades	KEGG pathway	0.001636	4	69		C6, C8A, C8B, C9
8	ret_pathway	Signaling events regulated by Ret tyrosine kinase	NCI-Nature Curated	0.009825	3	39		DOK4, DOK6, DOK5
9	hsa05322	Systemic lupus erythematosus	KEGG pathway	0.02705	4	141		C6, C8A, C8B, C9
Gene Family
1	ZBTB	Zinc fingers, C2H2 and BTB domain containing	genenames.org	0.0002827	2	47		ZBTB3, ZBTB43
2	CCR	Chemokine receptors	genenames.org	0.00975	1	11		CCRL1
Drug
1	CID000068764	rosaprostol	Stitch	0.001267	3	9		FOSL2, FOSB, FOSL1
2	C080197	methylarsine oxide	CTD	0.002481	3	11		FOS, FOSB, FOSL1
3	C062856	dimethylarsine	CTD	0.003303	3	12		FOS, FOSB, FOSL1
4	C031278	2-chloroethyl ethyl sulfide	CTD	0.009276	4	54		FOS, FOSL2, FOSB, FOSL1
Disease
1	612446	COMPLEMENT COMPONENT 6 DEFICIENCY	OMIM	0.0142	1	1		C6
