# Supplementary material for: The genome sequence of the colonial chordate, Botryllus schlosseri
Source: eLife. 2013 Jul 2;2:e00569. doi: 10.7554/eLife.00569 (PMC3699833; doi:10.7554/eLife.00569)
Supplement: Supplementary file 1. — DOI: http://dx.doi.org/10.7554/eLife.00569.021 [file elife00569s002.xlsx]

## Sheet: Supp_2A
Library	Number of reads	Number of reads post filtering	Median assembly size (Mb per well)	Average coverage (x)	Median N50 (Kbp per well)	Assembly size (Mb per library)
BL	700887554	377436148	6.3	13.4±10	3.4	792
B2L	91943656	73431008	2	7.3±7.2	1.2	370
B3L	305682104	218093388	3	13±8	2.8	437
B4L	225473309	147715361	3.1	11.5±5	3.2	352
BL5	175548753	77645083	1	19±15	5	95
BL6	148363194	89622903	1.1	20.5±14	6	104
BL7	269454442	184292684	2.7	12±10	3.7	424
BL8	344957277	170347977	3	13±7	5.8	351

## Sheet: Supp_2B
Name	B2L#reads	B2L-NumCtgs	B2L-Min	B2L-Max	B2L-Middle	B2L-Sum	B2L-N50	B2L-NumAbove8k	B2L-NumAbove20k	B2L-KMer	B2L-ECov	B2L-CovCutoff	B3L#reads	B3L-NumCtgs	B3L-Min	B3L-Max	B3L-Middle	B3L-Sum	B3L-N50	B3L-NumAbove8k	B3L-NumAbove20k	B3L-KMer	B3L-ECov	B3L-CovCutoff	B4L#reads	B4L-NumCtgs	B4L-Min	B4L-Max	B4L-Middle	B4L-Sum	B4L-N50	B4L-NumAbove8k	B4L-NumAbove20k	B4L-KMer	B4L-ECov	B4L-CovCutoff	BL#reads	BL-NumCtgs	BL-Min	BL-Max	BL-Middle	BL-Sum	BL-N50	BL-NumAbove8k	BL-NumAbove20k	BL-KMer	BL-ECov	BL-CovCutoff	BL5#reads
BC072	8448	1	237	237	237	237	237	0	0	61	0	5	277604	2010	101	5838	479	1498468	1205	0	0	51	4	5.28858	15	0				0	0	0	0	41	0	5	23958	1	254	254	254	254	254	0	0	81	0	5	522568
BC070	354815	1877	101	5177	406	1150123	929	0	0	51	3	5.35022	531534	2299	101	7175	559	2640666	2408	0	0	51	8	5.35675	1797359	1899	141	7886	954	3389032	3746	0	0	71	13	6.85827	1873198	4785	121	14401	725	6683524	2921	5	0	61	13	6.85827	363224
BC178	208463	1187	81	6179	271	560861	766	0	0	41	3	5.35022	23573	5	257	421	314	1688	314	0	0	81	5	5.36072	34500	2	257	2208	257	2465	2208	0	0	81	16	8.27256	1071736	5415	101	9126	563	6035409	2363	1	0	51	10	5.27559	102
BC082	1104357	6389	101	7665	429	6116282	2162	0	0	51	7	5.31216	7749	0				0	0	0	0	71	0	5	35	1	193	193	193	193	193	0	0	61	0	5	5916797	3814	141	15651	876	7466651	4832	13	0	71	21	10.8577	526836
BC069	62739	5	243	849	296	2018	373	0	0	81	6	5.26757	221483	1598	101	6074	483	1157437	1126	0	0	51	4	5.28858	33	0				0	0	0	0	31	0	5	280171	1202	101	6015	360	649184	778	0	0	51	3	5.35022	485549
BC081	136089	3	181	273	250	704	250	0	0	81	4	5.28858	168214	945	101	7581	511	673003	1049	0	0	51	3	5.35022	19	0				0	0	0	0	31	0	5	325223	1731	101	4804	364	987198	903	0	0	51	3	5.35022	880051
BC074	835764	6245	101	7213	390	5134281	1688	0	0	51	6	5.26757	265128	1837	101	5844	466	1388147	1214	0	0	51	4	5.28858	392155	2866	101	7475	464	2371687	1455	0	0	51	5	5.36072	3983336	3788	141	12094	838	7094297	4587	7	0	71	16	8.27256	116028
BC068	5060	0				0	0	0	0	71	2	5.37772	1267790	2483	121	11190	699	3294521	2676	1	0	61	11	5.80315	22	0				0	0	0	0	41	0	5	20469	5	217	685	229	1915	567	0	0	71	5	5.36072	60356
BC062	451438	5010	81	6094	286	2907416	1128	0	0	41	5	5.36072	49185	2	257	1786	257	2043	1786	0	0	81	24	12.2527	1180276	2102	121	9739	587	3240637	3829	3	0	61	13	6.85827	2562688	4604	121	12073	577	6834342	3694	8	0	61	14	7.23849	188523
BC163	84	0				0	0	0	0	41	0	5	1198560	2175	121	7561	766	3133113	2973	0	0	61	11	5.80315	1734027	2115	141	10006	860	3442666	3464	1	0	71	12	6.33071	4398	0				0	0	0	0	71	4	5.28858	749882
BC162	110	0				0	0	0	0	41	0	5	698684	2260	121	7674	682	2507927	1946	0	0	61	8	5.35675	1965287	1146	141	13329	1684	3092619	5728	7	0	71	21	10.8577	3241	0				0	0	0	0	61	2	5.37772	1671572
BC164	375	0				0	0	0	0	51	0	5	1306190	2554	121	7400	653	3293580	2780	0	0	61	11	5.80315	37587	1	2031	2031	2031	2031	2031	0	0	81	18	9.30663	3043	0				0	0	0	0	71	0	5	112026
BC104	266470	2275	81	4421	265	1079675	788	0	0	41	3	5.35022	3333464	1593	141	9086	1084	3356690	4761	3	0	71	21	10.8577	918738	2451	121	9655	742	3256597	2690	1	0	61	11	5.80315	1602077	5341	121	7697	654	6490967	2433	0	0	61	10	5.27559	16
BC169	721565	5985	101	7118	396	4380164	1362	0	0	51	5	5.36072	611279	1943	121	6597	796	2493456	2375	0	0	61	8	5.35675	1464496	2209	121	10734	657	3362371	3728	2	0	61	11	5.80315	3000817	3590	121	12908	673	6831043	5168	22	0	61	21	10.8577	260
BC079	656217	5240	101	6129	412	3805957	1298	0	0	51	5	5.36072	4820	0				0	0	0	0	61	2	5.37772	284	0				0	0	0	0	41	0	5	3081930	3728	121	12499	703	6954550	4962	17	0	61	20	10.3407	289
BC039	250688	15	242	2299	389	8472	726	0	0	81	3	5.35022	83384	3	250	2731	250	3231	2731	0	0	81	32	16.3369	763407	2542	121	7877	699	3086398	2258	0	0	61	8	5.35675	1465192	4990	121	9177	726	6102512	2295	1	0	61	10	5.27559	126078
BC065	3378	0				0	0	0	0	61	2	5.37772	952510	2578	121	7567	687	3080653	2303	0	0	61	9	5.24803	1753805	2493	121	10228	663	3791857	3596	2	0	61	13	6.85827	16581	8	211	1664	580	5435	766	0	0	71	9	5.24803	259697
BC158	21523	7	217	653	293	2420	311	0	0	71	6	5.26757	128110	513	101	4384	434	312584	911	0	0	51	3	5.35022	11872	2	526	674	526	1200	674	0	0	71	6	5.26757	76722	7	161	4393	237	6221	4393	0	0	81	19	9.82367	1242145
BC168	617622	5022	101	6182	384	3621396	1367	0	0	51	5	5.36072	1393612	2164	121	11386	792	3542289	3634	4	0	61	15	7.75553	2192544	1413	141	9190	1452	3260923	5100	2	0	71	18	9.30663	3306219	2694	141	13313	1223	6245645	5399	12	0	71	19	9.82367	2113338
BC157	387877	4294	81	6189	258	2289153	1068	0	0	41	4	5.28858	282588	2135	101	6288	454	1546547	1206	0	0	51	4	5.28858	500130	2333	101	7295	513	2832099	2900	0	0	51	7	5.31216	1831675	4913	121	12254	578	7075368	3568	10	0	61	11	5.80315	842765
BC177	25451	0				0	0	0	0	71	4	5.28858	1623841	1761	121	11612	875	3182903	4206	2	0	61	19	9.82367	2277661	1945	141	9496	888	3480018	4069	2	0	71	15	7.75553	103255	3	257	2483	553	3293	2483	0	0	81	17	13.2265	12
BC179	7605	0				0	0	0	0	71	0	5	1083192	2094	121	9929	858	3105933	2879	2	0	61	12	6.33071	539966	2634	101	6888	503	2712977	2116	0	0	51	8	5.35675	33468	5	239	667	257	1836	416	0	0	81	4	5.28858	5
BC171	156443	10	161	1128	250	3709	471	0	0	81	8	5.35675	362083	2258	101	6718	482	1930391	1588	0	0	51	4	5.28858	2884	0				0	0	0	0	71	4	5.28858	745105	6029	101	7949	414	4794697	1534	0	0	51	6	5.26757	10
BC176	77591	6	257	1165	369	3749	1047	0	0	81	16	8.27256	1306028	2149	121	8052	722	3092448	3186	1	0	61	15	7.75553	925880	2570	121	9409	676	3210855	2485	1	0	61	10	5.27559	314371	1930	101	6185	386	1076441	813	0	0	51	3	5.35022	1263
BC067	338161	3095	81	5404	264	1662227	1047	0	0	41	3	5.35022	644971	2985	101	7061	497	2873178	1935	0	0	51	9	5.24803	27	0				0	0	0	0	41	0	5	1415779	5994	101	9646	401	7009376	3195	5	0	51	11	5.80315	190561
BC073	1085582	6947	101	7542	357	6170010	2120	0	0	51	7	5.31216	1878203	1187	141	12297	1608	2931968	5099	8	0	71	21	10.8577	69	0				0	0	0	0	31	0	5	6317195	3470	141	14175	929	7446807	5405	24	0	71	26	13.2737	162690
BC066	1746	0				0	0	0	0	61	0	5	1840163	1278	141	8706	1233	2751071	4684	2	0	71	19	9.82367	1237106	2333	121	10388	793	3405357	2909	2	0	61	12	6.33071	10592	3	247	1332	726	2305	1332	0	0	71	6	5.26757	325155
BC080	343947	3442	81	6096	286	1754093	871	0	0	41	4	5.28858	1172369	1696	121	8608	819	2796714	3728	1	0	61	16	8.27256	17	0				0	0	0	0	31	0	5	2097877	4277	121	10480	761	6481091	3392	8	0	61	14	7.23849	592357
BC159	1262	0				0	0	0	0	41	0	5	98159	3	257	3013	565	3835	3013	0	0	81	37	18.7408	20729	2	470	578	470	1048	578	0	0	81	12	6.33071	6366	0				0	0	0	0	71	4	5.28858	65133
BC192	1151313	6540	101	7281	385	6176555	2202	0	0	51	7	5.31216	3069922	1503	141	11819	1261	3328016	5047	5	0	71	17	8.7896	1322104	2662	121	7876	609	3533254	3026	0	0	61	11	5.80315	6164799	4180	141	11915	691	7429095	4636	7	0	71	20	10.3407	937601
BC077	197226	17	161	653	260	5331	342	0	0	81	3	5.35022	1107	0				0	0	0	0	51	0	5	31	0				0	0	0	0	41	0	5	1014413	7657	101	7374	407	6017190	1544	0	0	51	7	5.31216	84281
BC180	812990	5438	101	7082	441	4865401	1816	0	0	51	6	5.26757	3757636	1782	141	7747	1064	3663343	4855	0	0	71	19	9.82367	1790321	1108	141	13713	1899	3022036	5697	3	0	71	19	9.82367	4537706	3420	141	13171	1051	7085638	5052	13	0	71	19	9.82367	498906
BC166	87515	4	239	2026	696	4396	1435	0	0	81	22	11.3748	1112208	2622	121	7565	630	3357830	2757	0	0	61	9	5.24803	776493	2962	101	7130	549	3230628	2359	0	0	51	11	5.80315	407230	2743	101	5059	418	1778022	1042	0	0	51	4	5.28858	391103
BC061	1261291	6726	101	10127	363	7001260	2667	6	0	51	8	5.35675	244034	1727	101	6125	458	1232656	1149	0	0	51	4	5.28858	953640	2252	121	7869	731	3282485	3208	0	0	61	11	5.80315	6570046	3410	141	13674	1041	7897181	5760	27	0	71	27	13.7842	24
BC161	268	0				0	0	0	0	41	0	5	2288968	1309	141	12372	1464	2960011	4747	5	0	71	22	11.3748	1526860	1614	121	10548	872	3092929	4926	11	0	61	18	9.30663	4820	0				0	0	0	0	71	3	5.35022	892893
BC160	5046	0				0	0	0	0	61	2	5.37772	301243	2075	101	6148	427	1472276	1195	0	0	51	4	5.28858	1412395	2348	121	9249	636	3629425	3831	1	0	61	12	6.33071	22799	4	247	1180	496	2751	828	0	0	71	5	5.36072	1420626
BC063	218742	558	101	4492	305	267459	768	0	0	51	3	5.35022	86195	3	247	2761	590	3598	2761	0	0	81	50	25.3254	885387	2704	121	6972	567	3061207	2381	0	0	61	7	5.31216	851972	7009	101	6910	395	5306427	1449	0	0	51	6	5.26757	79555
BC078	249310	1785	81	5922	272	786304	687	0	0	41	3	5.35022	683479	3216	101	6739	461	3054232	2015	0	0	51	6	5.26757	17	0				0	0	0	0	31	0	5	1366187	7637	101	7631	401	6969118	2022	0	0	51	9	5.24803	172566
BC064	45137	2	261	1028	261	1289	1028	0	0	81	9	9.04867	1359516	1781	121	10454	923	3426252	4397	3	0	61	15	7.75553	1749087	1465	141	11744	1297	3214654	4691	2	0	71	15	7.75553	208035	4	257	4798	547	6870	4798	0	0	81	47	23.8058	231014
BC084	969615	4015	101	13209	537	5236905	3196	6	0	51	9	5.24803	6522	0				0	0	0	0	61	0	5	15	0				0	0	0	0	41	0	5	5880158	2532	141	13464	1212	6058961	5663	20	0	71	28	14.2948	932158
BC090	40	0				0	0	0	0	31	0	5	3538601	1207	141	15250	1521	3025293	5609	9	0	71	32	16.3369	187	0				0	0	0	0	41	0	5	5072	0				0	0	0	0	71	3	5.35022	13
BC170	348885	3596	81	6098	292	1970605	1000	0	0	41	4	5.28858	3833	0				0	0	0	0	61	0	5	47036	5	257	648	502	2232	547	0	0	81	12	6.33071													61
BC167	9273	2	200	673	200	873	673	0	0	61	4	5.28858	55794	3	239	2167	257	2663	2167	0	0	81	21	10.8577	642986	2408	101	7167	662	2949130	2457	0	0	51	10	5.27559	37921	5	250	1758	292	3612	1062	0	0	81	13	6.85827	247234
BC154	695924	4912	101	6442	442	3998481	1541	0	0	51	6	5.26757	226576	1453	101	7692	455	1009941	1073	0	0	51	4	5.28858	1045916	2742	121	7192	640	3277633	2392	0	0	61	10	5.27559	3885832	3834	141	13057	813	6559976	4013	5	0	71	16	8.27256	14
BC076	965414	5845	101	6933	444	5653299	2060	0	0	51	7	5.31216	506536	2628	101	7377	542	2561797	1879	0	0	51	7	5.31216	11	0				0	0	0	0	31	0	5	5327695	3618	141	15038	915	7231116	4888	9	0	71	20	10.3407	451716
BC075	683334	4816	101	6638	483	4164509	1614	0	0	51	6	5.26757	1882863	1927	121	12211	770	3312192	4274	3	0	61	16	8.27256	286	0				0	0	0	0	51	0	5	4158059	4193	141	10906	839	7450052	4193	8	0	71	15	7.75553	137980
BC187	390339	4659	81	5738	291	2487055	952	0	0	41	4	5.28858	11109	0				0	0	0	0	81	0	5	745963	1611	121	11061	887	2497237	3014	4	0	61	13	6.85827	2544447	4037	121	13498	772	6294697	3380	3	0	61	18	9.30663	224
BC172	207864	19	239	608	364	7159	425	0	0	81	3	5.35022	2694472	1533	141	11331	1097	3194044	4884	2	0	71	23	11.7421	645786	3466	101	7122	400	3079133	1953	0	0	51	7	5.31216	982843	7447	101	6981	418	5751486	1446	0	0	51	7	5.31216	172735
BC175	333	0				0	0	0	0	41	0	5	1381158	1970	121	10459	742	2926023	3444	2	0	61	16	8.27256	382703	2861	101	6565	426	2233067	1464	0	0	51	5	5.36072	4013	0				0	0	0	0	71	2	5.37772	17
BC071	256978	1902	81	5951	264	889348	778	0	0	41	3	5.35022	1457972	1551	121	12604	883	2861324	4328	6	0	61	18	9.30663	225862	1428	101	6368	505	1170008	1420	0	0	51	4	5.28858	1388390	6020	121	8252	541	6270898	2052	1	0	61	8	5.35675	248619
BC083	685545	5437	101	6325	412	4084472	1368	0	0	51	5	5.36072	5630	0				0	0	0	0	61	0	5	16	0				0	0	0	0	31	0	5	4684528	2592	141	16235	1431	6467022	5643	19	0	71	26	13.2737	43
BC174	3552	0				0	0	0	0	61	0	5	3296427	1406	141	7723	1402	3335900	5290	0	0	71	25	12.7632	1888573	1467	141	8707	1285	3240037	4836	1	0	71	16	8.27256	17685	5	247	1515	443	3563	1016	0	0	71	7	5.31216	81847
BC173	27347	9	214	486	258	2672	280	0	0	71	5	5.36072	3013906	1715	141	9361	1043	3503482	4725	2	0	71	20	10.3407	37019	2	257	2167	257	2424	2167	0	0	81	16	8.27256	111417	6	239	4298	257	6368	4298	0	0	81	22	11.3748	16
BC165	129	0				0	0	0	0	41	2	5.37772	755278	2954	101	7463	444	3106735	2424	0	0	51	9	5.24803	1068839	2408	121	8085	676	3194608	2889	1	0	61	13	6.85827	2926	0				0	0	0	0	71	2	5.37772	418037
BC038	521033	6289	81	7199	250	3300901	1040	0	0	41	5	5.36072	7388	0				0	0	0	0	71	5	5.36072	40187	3	257	697	534	1488	534	0	0	81	9	5.24803	2992297	4046	121	10063	675	6579244	4019	10	0	61	20	10.3407	239453
BC052	918359	6365	101	6874	395	5273688	1710	0	0	51	6	5.26757	75871	2	257	2948	257	3205	2948	0	0	81	19	9.82367	1370922	2916	121	7372	603	3537534	2576	0	0	61	11	5.80315	3799849	3138	141	12570	1179	7040626	5445	28	0	71	17	8.7896	731399
BC136	1374	0				0	0	0	0	41	0	5	912473	2478	121	7337	701	2912992	2110	0	0	61	11	5.80315	296459	1788	101	9860	462	1639527	1807	1	0	51	4	5.28858	7921	0				0	0	0	0	61	2	5.37772	333608
BC059	1152445	5492	101	9325	465	6353413	2822	4	0	51	9	5.24803	170678	1005	101	4831	461	667824	982	0	0	51	4	5.28858	16889	3	324	758	613	1695	613	0	0	81	10	5.27559	5471113	3752	141	11237	876	7424440	4981	6	0	71	20	10.3407	220473
BC119	200765	1221	81	6091	288	579338	738	0	0	41	3	5.35022	46100	1	1869	1869	1869	1869	1869	0	0	81	20	12.5449	16	0				0	0	0	0	31	0	5	1127199	6248	101	9346	415	5723018	1996	1	0	51	8	5.35675	67
BC089	1144562	7631	101	7925	339	5834930	1616	0	0	51	5	5.36072	3615166	1900	141	12367	945	3598435	4347	5	0	71	18	9.30663	2473	0				0	0	0	0	61	2	5.37772	6704785	4443	141	13061	655	7629966	4389	9	0	71	19	9.82367	90
BC085	138436	6	161	281	237	1330	239	0	0	81	0	5	3210249	2152	141	9782	678	3350018	3675	2	0	71	14	7.23849	74205	13	257	1362	681	9122	834	0	0	81	6	5.26757	373723	1525	101	5085	336	1029633	1309	0	0	51	3	5.35022	23
BC184	1179510	6335	101	8272	364	6154982	2394	1	0	51	8	5.35675	3851009	1388	141	9632	1281	3218190	5471	6	0	71	29	14.8053													6675609	3197	141	17795	859	6881718	5592	24	0	71	29	14.8053
BC051	1042003	6623	101	7979	374	5498881	1782	0	0	51	6	5.26757	27358	5	217	3528	574	5309	3528	0	0	71	12	6.33071	2210243	1599	141	15023	1127	3457179	5061	6	0	71	17	8.7896	4937712	3723	141	11598	804	7107397	5004	7	0	71	18	9.30663	156292
BC107	658128	4430	101	6882	480	3912468	1701	0	0	51	6	5.26757	1484235	1456	121	15475	1190	3108436	4703	5	0	61	19	9.82367	2282106	1176	141	10505	1918	3327557	5871	11	0	71	21	10.8577	3781447	2558	141	12508	1446	6258106	5572	31	0	71	20	10.3407	15
BC030	30558	7	247	1804	427	5107	1526	0	0	71	14	7.23849	1046035	2017	121	8435	801	3102939	3279	2	0	61	11	5.80315	572702	3050	101	7211	482	3076107	2165	0	0	51	7	5.31216	100205	5	239	4323	257	5777	4323	0	0	81	36	18.379	269214
BC022	528	0				0	0	0	0	41	0	5	6812	4	280	482	408	1614	444	0	0	71	5	5.36072	867559	2589	121	7207	695	3105081	2271	0	0	61	9	5.24803	3466	1	237	237	237	237	237	0	0	61	3	5.35022	1084998
BC031	56129	2	581	3254	581	3835	3254	0	0	81	20	10.3407	214493	1471	101	6165	435	941852	922	0	0	51	4	5.28858	1378285	2390	121	8088	606	3378722	3258	1	0	61	10	5.27559	196257	2	1005	4440	1005	5445	4440	0	0	81	77	38.8097	15
BC189	434646	5163	81	8743	296	2879990	1038	1	0	41	4	5.28858	5847631	759	161	11672	3484	2681725	5976	5	0	81	40	20.2603	1155419	1533	121	8445	648	2354125	3738	2	0	61	12	6.33071	2584076	3899	121	10775	850	6441233	3681	14	0	61	19	9.82367	1018431
BC006	659804	4779	101	7996	444	3729444	1422	0	0	51	5	5.36072	1338843	1971	121	12739	834	3255254	3614	4	0	61	14	7.23849	389007	2221	101	6923	537	2221500	1962	0	0	51	5	5.36072	3386772	2901	141	14160	1364	6700750	5173	16	0	71	16	8.27256	2352480
BC108	5613	1	182	182	182	182	182	0	0	61	0	5	1310684	1976	121	8189	842	3265708	3673	1	0	61	14	7.23849	2504817	1813	141	10551	954	3600885	4562	5	0	71	16	8.27256	17370	0				0	0	0	0	71	0	5	150
BC100	269373	2332	81	4474	274	1094772	780	0	0	41	3	5.35022	3099521	1231	141	8732	1695	3168715	5492	2	0	71	28	14.2948	2316423	1255	141	13185	1302	3010189	5595	5	0	71	22	11.3748	1402201	7151	101	8537	425	6594411	1956	2	0	51	10	5.27559	11
BC096	710727	4972	101	6793	438	4157066	1619	0	0	51	6	5.26757	4461	0				0	0	0	0	61	0	5	56	0				0	0	0	0	31	0	5	5010678	2804	141	19640	1172	6901671	5786	34	0	71	24	12.2527	28
BC093	15645	1	247	247	247	247	247	0	0	71	0	5	800301	2433	121	7189	682	2931688	2311	0	0	61	7	5.31216	5137	0				0	0	0	0	81	4	5.28858	35537	5	211	230	224	1111	224	0	0	71	2	5.37772	3
BC036	257493	1845	81	4982	258	892306	875	0	0	41	3	5.35022	367503	2600	101	6342	455	2068125	1455	0	0	51	4	5.28858	14	0				0	0	0	0	41	0	5	1617916	3708	101	19685	541	6252135	4758	35	0	51	14	7.23849	1292300
BC139	61	0				0	0	0	0	41	0	5	1090908	2552	121	7296	620	3078117	2535	0	0	61	9	5.24803	768288	2725	121	7308	604	3000652	2102	0	0	61	9	5.24803	2654	0				0	0	0	0	71	0	5	748702
BC147	317105	3272	81	6049	296	1523580	738	0	0	41	4	5.28858	44517	3	250	2072	250	2572	2072	0	0	81	21	10.8577	375960	2576	101	6930	489	2167833	1469	0	0	51	5	5.36072	1136206	7507	101	7172	439	5913330	1470	0	0	51	9	5.24803	720767
BC088	1026090	4849	101	10803	509	5827715	2813	4	0	51	8	5.35675	580868	2916	101	6674	524	2766971	1845	0	0	51	7	5.31216	3874	0				0	0	0	0	61	0	5	6556476	2324	141	16724	1789	6580870	5953	39	0	71	34	17.3579	65
BC060	1187015	5841	101	13161	370	6014960	2622	5	0	51	8	5.35675	291547	2078	101	6448	475	1587053	1285	0	0	51	4	5.28858	12	0				0	0	0	0	31	0	5	5769757	3311	141	12063	785	6622919	5398	20	0	71	24	12.2527	399864
BC182	242969	1195	101	4138	362	605460	685	0	0	51	3	5.35022	11019	1	247	247	247	247	247	0	0	71	0	5	1524344	1897	121	12005	742	3362511	4443	4	0	61	17	8.7896	1045039	6420	121	6341	558	5009625	1161	0	0	61	8	5.35675	94
BC120	199344	1279	101	6413	589	1218245	1684	0	0	51	6	5.26757	101088	395	101	4311	381	212210	751	0	0	51	3	5.35022	21	0				0	0	0	0	31	0	5	672804	965	121	10664	1041	1751084	3801	2	0	61	14	7.23849	10
BC092	1170515	4680	101	15682	526	6340361	3435	14	0	51	10	5.27559	3557281	1752	141	9864	869	3479198	4983	3	0	71	23	11.7421	703	0				0	0	0	0	51	0	5	7647640	2480	141	15443	1560	6685414	5913	40	0	71	41	20.7668	24
BC134	47501	4	228	3587	247	4757	3587	0	0	71	14	9.88254	13694	8	247	1036	283	4017	644	0	0	71	6	5.26757	12	0				0	0	0	0	41	0	5	163008	4	257	4815	273	6292	4815	0	0	81	45	22.7928	13
BC156	1214955	4597	101	12396	498	6231652	3579	13	0	51	11	5.80315	26456	2	249	399	249	648	399	0	0	81	5	5.36072	1252146	1855	121	11281	963	3386217	4039	2	0	61	15	7.75553	6513399	2529	141	12950	1428	6530183	5905	27	0	71	35	17.8685	128353
BC046	318228	1655	101	5124	378	910485	823	0	0	51	3	5.35022	643612	2576	101	8918	502	2988121	2666	1	0	51	10	5.27559	487684	2759	101	6674	586	2720037	1762	0	0	51	7	5.31216	1524684	5763	121	9610	624	6285648	2054	1	0	61	10	5.27559	597058
BC001	595036	7462	81	6840	239	4215937	1266	0	0	41	5	5.36072	6783	0				0	0	0	0	71	2	5.37772	2045	0				0	0	0	0	51	0	5	2653790	5063	121	9896	481	7262664	3881	7	0	61	12	6.33071	1034698
BC186	405589	2636	101	5169	461	1779779	1020	0	0	51	4	5.28858	2587241	1646	141	8479	986	3210128	4466	1	0	71	19	9.82367	1208582	1491	121	13478	995	2889552	4371	3	0	61	17	8.7896	2392017	3862	121	16010	859	6392326	3617	4	0	61	17	8.7896	34
BC009	219476	1249	81	6177	280	586052	758	0	0	41	3	5.35022	1005059	2187	121	7774	717	3028526	2981	0	0	61	10	5.27559	1475315	1804	121	10259	818	3289925	4350	5	0	61	16	8.27256	1036034	6862	101	7956	445	6106173	1781	0	0	51	8	5.35675	2757261
BC047	102553	3	237	239	237	713	237	0	0	81	5	5.36072	974143	1941	121	8829	902	3123959	3397	2	0	61	11	5.80315	10714	1	466	466	466	466	466	0	0	81	6	5.26757	253361	837	101	5527	379	537238	1056	0	0	51	3	5.35022	39275
BC004	572974	4218	101	6808	400	2918487	1192	0	0	51	4	5.28858	1257547	1795	121	10905	939	3151885	3753	4	0	61	15	7.75553	21	0				0	0	0	0	41	0	5	3281365	5215	121	10710	564	7428568	3589	6	0	61	13	6.85827	1584068
BC055	621061	4719	101	6849	409	3255401	1152	0	0	51	5	5.36072	921800	2359	121	7680	682	3150027	2832	0	0	61	9	5.24803	758764	3415	101	7094	468	3250529	1981	0	0	51	9	5.24803	3142027	5413	121	12206	528	7348754	3418	6	0	61	15	7.75553	715
BC144	882433	6000	101	7159	415	5357345	1906	0	0	51	6	5.26757	231332	1541	101	6034	432	981732	977	0	0	51	4	5.28858	1879261	1843	141	9696	1039	3466175	4062	2	0	71	13	6.85827	5962085	2731	141	21566	1358	6785879	5813	18	1	71	28	14.2948	11324
BC102	690752	4730	101	6811	459	4182342	1754	0	0	51	6	5.26757	1996155	1825	141	9208	1108	3345801	3617	1	0	71	16	8.27256	162	0				0	0	0	0	31	0	5	3504292	2717	141	15237	1234	6354616	5389	19	0	71	18	9.30663	92
BC027	739299	4749	101	6896	426	4115695	1782	0	0	51	6	5.26757	16090	2	548	582	548	1130	582	0	0	81	12	6.33071	21	0				0	0	0	0	31	0	5	3846494	3757	141	14221	778	6745292	4343	9	0	71	14	7.23849	1075103
BC002	687936	5040	101	6984	424	3741438	1328	0	0	51	5	5.36072	2988183	1761	141	11666	851	3270971	4350	1	0	71	19	9.82367	13	0				0	0	0	0	41	0	5	3733308	3503	141	11049	969	6789989	4547	8	0	71	16	8.27256	2634279
BC133	179107	11	196	1234	303	4574	547	0	0	81	11	5.80315	1538234	1808	121	9468	702	3006987	3969	2	0	61	18	9.30663	13	0				0	0	0	0	41	0	5	447300	3525	101	6153	361	2224266	1065	0	0	51	4	5.28858	15
BC048	468896	3516	101	8117	443	2698277	1329	1	0	51	5	5.36072	735760	2579	101	9575	471	3027302	2831	2	0	51	9	5.24803	19	0				0	0	0	0	41	0	5	2925114	2475	141	14616	1149	5444161	5228	14	0	71	15	7.75553	3478
BC128	54	0				0	0	0	0	41	0	5	1420076	1751	121	8997	862	2999393	3818	2	0	61	17	8.7896	1041298	2402	121	7540	696	3121434	2614	0	0	61	11	5.80315	3268	0				0	0	0	0	61	2	5.37772	1437564
BC040	242656	22	161	2299	293	10588	716	0	0	81	3	5.35022	398434	2322	101	6454	481	2105517	1781	0	0	51	6	5.26757	45	0				0	0	0	0	41	0	5	1195097	7129	101	7962	485	6422501	1743	0	0	51	9	5.24803	522244
BC115	54	0				0	0	0	0	31	0	5	291331	2097	101	8744	429	1588954	1318	1	0	51	5	5.36072	39	0				0	0	0	0	41	0	5	908	0				0	0	0	0	61	0	5	17
BC020	5836	2	238	422	238	660	422	0	0	61	4	5.28858	2219706	1257	141	9756	1535	3043787	5300	1	0	71	20	10.3407	1658973	2248	121	12551	732	3755237	3997	4	0	61	14	7.23849	27578	4	217	4388	217	5680	4388	0	0	71	19	9.82367	137480
BC122	70224	4	237	1462	237	2737	1462	0	0	81	14	10.8924	2505845	1549	141	15413	1083	3270628	5042	6	0	71	19	9.82367	100786	20	161	2140	293	8501	409	0	0	81	3	5.35022	223315	637	101	6186	270	252815	550	0	0	51	3	5.35022	26
BC124	194005	2	716	3620	716	4336	3620	0	0	81	43	24.3226	1773891	2132	121	7603	796	3500250	3559	0	0	61	16	8.27256	1854298	1369	141	16469	1366	3174933	5047	6	0	71	19	9.82367	808326	6121	101	6970	455	4944027	1484	0	0	51	7	5.31216	1075041
BC012	2293	0				0	0	0	0	51	0	5	1174004	2222	121	10431	690	3233243	3253	2	0	61	12	6.33071	2275	0				0	0	0	0	71	0	5	11723	1	247	247	247	247	247	0	0	71	0	5	689
BC140	535	0				0	0	0	0	51	0	5	2152178	1807	121	10869	876	3376672	4428	5	0	61	23	11.7421	585100	3281	101	6827	516	2798025	1479	0	0	51	8	5.35675	5418	2	466	617	466	1083	617	0	0	61	4	5.28858	427561
BC025	1112109	6011	101	9037	381	5908680	2339	2	0	51	7	5.31216	121857	23	237	2402	287	9078	315	0	0	81	3	5.35022	370695	2897	101	6827	440	2174913	1327	0	0	51	5	5.36072	5760566	3170	141	12987	967	7025109	5589	25	0	71	24	12.2527	1758119
BC057	370873	3830	81	5602	275	1901363	882	0	0	41	4	5.28858	10841	3	321	1288	969	2578	969	0	0	71	6	5.26757	1433981	1970	121	9020	811	3226500	3553	1	0	61	14	7.23849	2063507	7432	121	9136	484	7216750	1963	1	0	61	8	5.35675	499318
BC148	282411	2558	81	6031	289	1162113	702	0	0	41	3	5.35022	56466	2	257	2052	257	2309	2052	0	0	81	27	13.7842	216275	1523	101	8966	492	1139280	1167	1	0	51	4	5.28858	1290439	7738	101	7231	409	6433841	1700	0	0	51	9	5.24803	1266360
BC123	177335	5	250	2488	575	4378	2488	0	0	81	34	17.3579	1229679	2567	121	9004	664	3196452	2555	3	0	61	12	6.33071	613725	2801	121	6753	584	2710042	1622	0	0	61	6	5.26757	549484	4749	101	6592	382	3133624	1136	0	0	51	5	5.36072	27
BC043	652201	5095	101	6654	417	3696485	1290	0	0	51	5	5.36072	467906	2584	101	6486	513	2515366	1960	0	0	51	7	5.31216	1528816	1530	121	10790	1088	3161215	4792	6	0	61	19	9.82367	3714190	3704	141	13087	900	6840367	4186	6	0	71	15	7.75553	22
BC130	531	0				0	0	0	0	51	0	5	521860	2989	101	7420	434	2642096	1882	0	0	51	7	5.31216	8	0				0	0	0	0	31	0	5	3464	0				0	0	0	0	61	2	5.37772	11064
BC056	400530	4113	81	5460	303	2183914	916	0	0	41	4	5.28858	1191871	2499	121	7256	729	3436881	2941	0	0	61	10	5.27559	819931	3475	101	10044	515	3423175	2024	1	0	51	9	5.24803	2112588	4983	121	9817	754	6897945	2881	3	0	61	13	6.85827	1028712
BC153	197842	13	237	1549	260	7219	822	0	0	81	4	5.28858	496632	2801	101	6641	574	2582763	1556	0	0	51	7	5.31216	747760	3130	121	6599	526	2870863	1663	0	0	61	6	5.26757	872499	6592	101	6447	457	5000484	1321	0	0	51	7	5.31216	326410
BC016	257466	698	101	4784	382	378843	743	0	0	51	3	5.35022	684691	2528	101	8433	622	2941682	2388	2	0	51	11	5.80315	1734815	2163	121	7707	687	3463618	3931	0	0	61	14	7.23849	1776312	6430	121	7325	542	6850975	2187	0	0	61	8	5.35675	755091
BC142	149031	4	257	3436	400	4787	3436	0	0	81	34	18.874	975058	2719	121	7092	649	3208016	2303	0	0	61	10	5.27559	19	0				0	0	0	0	31	0	5	769101	5699	101	7404	478	4710384	1494	0	0	51	7	5.31216	367031
BC135	58	0				0	0	0	0	41	0	5	1121254	2616	121	8451	677	3245244	2436	1	0	61	8	5.35675	5431	1	271	271	271	271	271	0	0	61	4	5.28858	2224	0				0	0	0	0	71	3	5.35022	10
BC034	90865	2	424	3142	424	3566	3142	0	0	81	21	16.3387	334577	2211	101	6332	529	1896666	1511	0	0	51	6	5.26757	30373	3	302	1785	308	2395	1785	0	0	81	14	8.87279	388972	2669	101	5311	399	1645067	964	0	0	51	4	5.28858	1747155
BC095	295630	1238	101	6270	465	974388	1394	0	0	51	3	5.35022	632947	2261	101	8394	607	2895897	2907	1	0	51	10	5.27559	4240	0				0	0	0	0	61	2	5.37772	858391	4943	101	8874	388	4235602	1901	1	0	51	5	5.36072	913
BC087	819457	5545	101	6611	428	4297148	1416	0	0	51	5	5.36072	2298811	1303	141	11702	1543	3116604	4872	7	0	71	20	10.3407	1060	0				0	0	0	0	61	0	5	4671597	3232	141	13076	1093	7100249	5380	18	0	71	17	8.7896	35
BC058	898241	5324	101	8705	407	5081332	2159	1	0	51	7	5.31216	1122258	1678	121	10266	901	3021676	4156	3	0	61	12	6.33071	1854278	2156	121	11128	653	3511183	4203	2	0	61	16	8.27256	3905382	3145	141	13698	892	6609937	5549	15	0	71	18	9.30663	71840
BC121	117102	5	219	540	250	1560	332	0	0	81	8	5.35675	1697002	2181	121	13287	617	3429671	3921	5	0	61	15	7.75553	1598282	1328	141	11066	1468	3066611	4805	6	0	71	16	8.27256	303715	1369	101	4719	361	786655	929	0	0	51	3	5.35022	25
BC117	4022	0				0	0	0	0	61	0	5	2246835	1668	141	10648	1100	3265388	4160	1	0	71	16	8.27256	48	0				0	0	0	0	41	0	5	18132	7	215	3135	229	5047	3135	0	0	71	10	5.99699	12
BC014	698527	5283	101	6546	420	3840394	1293	0	0	51	5	5.36072	1672431	1611	141	11278	1043	2881061	3591	3	0	71	15	7.75553	1364642	2099	121	12011	665	3303560	3796	4	0	61	14	7.23849	4504368	2972	141	13878	1096	6503419	5288	17	0	71	22	11.3748	1343137
BC049	1102443	5783	101	10551	425	6294542	2654	2	0	51	8	5.35675	1932960	1221	121	11369	1426	2888509	5405	5	0	61	28	14.2948	24	0				0	0	0	0	41	0	5	4605852	3211	141	12291	1116	7332818	5596	25	0	71	21	10.8577	9
BC111	3629	1	239	239	239	239	239	0	0	71	0	5	960361	2068	121	7332	810	2922689	2807	0	0	61	12	6.33071	1927701	1211	141	12808	1712	3116479	5545	5	0	71	20	10.3407	18721	4	141	2916	141	3415	2916	0	0	71	10	7.16415	991
BC146	602004	4511	101	6281	427	3241627	1226	0	0	51	5	5.36072	49036	3	237	1763	237	2237	1763	0	0	81	21	10.8577	111263	360	101	5765	362	203380	854	0	0	51	3	5.35022	2272519	4858	121	8644	625	6623001	3065	3	0	61	13	6.85827	863395
BC132	95	0				0	0	0	0	41	0	5	404454	2783	101	7363	533	2328127	1432	0	0	51	6	5.26757	171	0				0	0	0	0	41	0	5	1413	0				0	0	0	0	61	0	5	390608
BC185	941772	4851	101	14001	490	5432186	2620	3	0	51	8	5.35675	1126272	2475	121	8156	649	3446407	3147	1	0	61	11	5.80315	2930806	1749	141	12721	1001	3676660	5275	7	0	71	19	9.82367	5232680	2951	141	19203	1093	6721301	5584	15	0	71	24	12.2527	340379
BC127	28	0				0	0	0	0	41	0	5	966037	2496	121	8770	628	3071321	2549	1	0	61	11	5.80315	1145895	2207	121	12843	704	3292638	3628	2	0	61	13	6.85827	3241	0				0	0	0	0	61	4	5.28858	103507
BC112	150875	5	237	3347	239	4607	3347	0	0	81	20	13.4367	1734118	1705	121	10053	735	3011972	4475	4	0	61	21	10.8577	2190589	1491	141	8460	1313	3375003	5162	1	0	71	19	9.82367	865026	5712	101	6914	487	5193151	1768	0	0	51	7	5.31216	118424
BC091	31028	0				0	0	0	0	71	3	5.35022	2171277	1245	141	11466	1668	3029520	4819	5	0	71	21	10.8577	717	0				0	0	0	0	41	0	5	168727	8	141	3461	211	5107	3461	0	0	71	7	5.31216	5
BC151	41	0				0	0	0	0	41	0	5	1477536	2063	121	10149	758	3391511	3798	5	0	61	16	8.27256	1285530	1886	121	8749	923	3199576	3799	4	0	61	16	8.27256	3610	0				0	0	0	0	71	4	5.28858	55
BC094	1390118	3081	101	14130	663	5748666	5109	29	0	51	15	7.75553	579019	3072	101	6932	478	2829482	1924	0	0	51	7	5.31216	953	0				0	0	0	0	61	0	5	7394721	2134	161	14234	2322	6411802	5868	21	0	81	25	12.7632	12
BC005	602630	4358	101	6206	441	3199487	1283	0	0	51	5	5.36072	828508	2814	121	7114	602	2907408	1846	0	0	61	7	5.31216	384944	2135	101	7279	632	2263490	1997	0	0	51	6	5.26757	3498357	3829	141	11532	979	7085950	3975	10	0	71	15	7.75553	972153
BC041	455370	2813	101	5798	423	1808869	1008	0	0	51	4	5.28858	954053	1885	121	9471	703	2949961	3759	1	0	61	10	5.27559	764292	2326	121	7777	733	2898894	2310	0	0	61	10	5.27559	2561716	4447	121	14704	665	6671977	3549	10	0	61	15	7.75553	86
BC152	749016	5597	101	8159	407	4362004	1474	1	0	51	5	5.36072	734975	3086	101	7193	500	2997762	1999	0	0	51	10	5.27559	672012	3273	101	6544	447	2959660	1820	0	0	51	7	5.31216	3640126	2620	141	12230	1266	6145737	5468	17	0	71	18	9.30663	1062398
BC008	468171	5513	81	6092	256	3050469	1129	0	0	41	4	5.28858	1831363	1952	141	8464	838	3147625	3514	1	0	71	15	7.75553	333859	2032	101	7420	555	2067761	2038	0	0	51	6	5.26757	2151734	4475	121	11933	613	7061887	4029	9	0	61	12	6.33071	2195465
BC131	104903	5	239	1822	302	3888	1233	0	0	81	29	14.8053	86999	11	237	1793	338	6050	582	0	0	81	4	5.28858	522156	2936	101	7016	502	2767277	1861	0	0	51	7	5.31216	498322	3827	101	6288	477	2827205	1175	0	0	51	5	5.36072	7
BC145	422785	5227	81	7191	262	2822102	1049	0	0	41	5	5.36072	1521922	1464	121	8151	948	2761168	4373	2	0	61	20	10.3407	1416490	1596	121	10102	1142	3256369	4694	1	0	61	19	9.82367	1185126	4347	101	12621	509	6041953	3634	7	0	51	13	6.85827	2134949
BC190	679569	5476	101	6577	426	4113174	1374	0	0	51	5	5.36072	2875358	1855	141	8038	1130	3807401	4452	1	0	71	15	7.75553	459262	825	121	8875	1342	1721445	4349	3	0	61	11	5.80315	4186627	3177	141	13839	1119	6564804	4559	10	0	71	20	10.3407	12
BC125	4401	0				0	0	0	0	61	3	5.35022	1060670	2571	121	7126	696	3166429	2358	0	0	61	11	5.80315	2081403	2095	141	10424	793	3707890	4273	3	0	71	11	5.80315	19267	3	217	4362	217	4796	4362	0	0	71	14	10.8924	11
BC035	424083	4636	81	6118	266	2479629	1030	0	0	41	4	5.28858	1205770	1294	121	10060	1160	2731130	4705	3	0	61	18	9.30663	8702	2	381	636	381	1017	636	0	0	81	7	5.31216	2675492	5367	121	9082	542	7446701	3466	3	0	61	14	7.23849	288152
BC181	678387	5951	101	6409	402	4197455	1231	0	0	51	5	5.36072	684141	2736	101	6771	435	2739442	2255	0	0	51	6	5.26757	575	0				0	0	0	0	61	3	5.35022	2884468	3856	121	13711	723	6600108	4250	17	0	61	20	10.3407	622128
BC029	74	0				0	0	0	0	41	0	5	1289611	1942	121	7754	811	3193909	3582	0	0	61	13	6.85827	1026980	2248	121	7813	680	3144005	3080	0	0	61	10	5.27559	4141	0				0	0	0	0	71	4	5.28858	49664
BC033	172492	3	239	3593	704	4536	3593	0	0	81	41	24.8545	223145	1409	101	6349	441	963553	1082	0	0	51	4	5.28858	1456087	2143	121	9570	875	3624529	3630	2	0	61	13	6.85827	923161	7119	101	6895	396	5513458	1518	0	0	51	6	5.26757	213481
BC024	31061	1	239	239	239	239	239	0	0	81	0	5	250136	1696	101	5782	516	1300609	1202	0	0	51	5	5.36072	21	0				0	0	0	0	31	0	5	78430	3	161	257	161	579	161	0	0	81	0	5	359355
BC086	297043	9	181	547	239	2456	250	0	0	81	8	5.35675	1543967	2003	121	8782	757	3115519	3544	1	0	61	14	7.23849	349495	2038	101	6734	574	2100928	1938	0	0	51	5	5.36072	1358936	4105	101	9089	419	3288553	1515	1	0	51	5	5.36072	29
BC150	175870	5	698	1538	750	5088	1389	0	0	81	38	19.2473	65808	4	239	4456	293	5951	4456	0	0	81	42	21.2733	2163643	1570	141	10514	1382	3579713	5011	5	0	71	16	8.27256	734357	5889	101	6481	449	4274242	1213	0	0	51	7	5.31216	647931
BC137	185339	20	161	1407	293	9123	505	0	0	81	4	5.28858	1664581	2156	121	10876	619	3382438	3974	3	0	61	14	7.23849	1109845	1769	121	9994	879	3053520	3751	6	0	61	14	7.23849	710874	5523	101	6968	415	4014587	1313	0	0	51	6	5.26757	11
BC026	647647	4610	101	7845	431	3369728	1283	0	0	51	5	5.36072	20097	2	760	838	760	1598	838	0	0	81	7	5.31216	200390	1388	101	4928	443	912890	949	0	0	51	4	5.28858	3888697	3304	141	12560	1085	6854289	4945	17	0	71	17	8.7896	363647
BC045	378217	3732	81	6400	281	1993538	969	0	0	41	4	5.28858	514772	3173	101	7594	484	2793768	1668	0	0	51	6	5.26757	104044	16	161	3603	365	10636	876	0	0	81	3	5.35022	1610009	6042	101	12872	427	6821943	2832	8	0	51	12	6.33071	133450
BC126	505	0				0	0	0	0	41	0	5	890744	2809	121	6822	638	3087115	2022	0	0	61	9	5.24803	1425614	1919	121	12134	624	3418271	4804	6	0	61	14	7.23849	5356	0				0	0	0	0	61	3	5.35022	349918
BC011	93895	6	239	296	248	1551	257	0	0	81	5	5.36072	2235331	1815	141	9991	1028	3419112	4121	1	0	71	13	6.85827	43	0				0	0	0	0	41	0	5	458602	3636	101	6183	438	2540757	1155	0	0	51	4	5.28858	37
BC129	158	0				0	0	0	0	41	0	5	773122	1747	121	7561	861	2683218	3116	0	0	61	8	5.35675	779150	1634	121	7548	990	2854642	3604	0	0	61	10	5.27559	2884	0				0	0	0	0	61	3	5.35022	44687
BC099	139001	5	161	1911	250	2766	1911	0	0	81	10	5.27559	1638032	1886	121	9670	792	3032260	3684	3	0	61	17	8.7896	2158570	1637	141	13293	949	3294860	4800	2	0	71	16	8.27256	371393	1886	101	5559	345	1081408	951	0	0	51	3	5.35022	32
BC003	998075	5815	101	11010	444	5525464	2025	2	0	51	7	5.31216	760014	2155	121	6883	811	2768627	2233	0	0	61	8	5.35675	13	0				0	0	0	0	31	0	5	5741677	3168	141	12875	1086	7130090	5513	18	0	71	25	12.7632	2837441
BC103	550364	6796	81	6768	259	4046729	1282	0	0	41	5	5.36072	1878773	1927	141	10356	763	3277377	4173	2	0	71	13	6.85827	353300	2872	101	6368	469	2227830	1304	0	0	51	6	5.26757	2931024	2586	141	16094	1438	6211528	5307	20	0	71	17	8.7896	9
BC116	1860	0				0	0	0	0	51	2	5.37772	2386486	1394	141	8450	1362	3096981	4783	2	0	71	22	11.3748	19	0				0	0	0	0	31	0	5	9681	7	197	1490	433	4701	1404	0	0	61	8	5.35675	14
BC013	931621	6191	101	7140	381	5273338	1810	0	0	51	6	5.26757	617538	3389	101	6855	455	3005068	1754	0	0	51	6	5.26757	427866	2818	101	6443	498	2587328	1781	0	0	51	6	5.26757	4377709	3089	141	15278	1059	6949982	5490	12	0	71	20	10.3407	49694
BC143	150917	6	250	2023	547	5329	1553	0	0	81	24	12.2527	233704	1695	101	5771	436	1152847	1056	0	0	51	4	5.28858	124	0				0	0	0	0	41	0	5	759529	6658	101	6800	392	4610253	1208	0	0	51	6	5.26757	96
BC098	138458	8	237	1095	244	3568	528	0	0	81	9	5.24803	2759096	1135	141	10124	2009	3146971	5550	6	0	71	27	13.7842	2298352	1345	141	14414	1587	3307092	5338	4	0	71	20	10.3407	381462	2659	101	6116	371	1625662	1012	0	0	51	4	5.28858	10
BC054	326975	1545	101	6630	375	841869	800	0	0	51	3	5.35022	4351504	1824	141	13566	876	3670457	5037	1	0	71	19	9.82367	1302914	2153	121	7706	705	3297056	3595	0	0	61	14	7.23849	1660832	5562	121	8736	704	6592453	2228	2	0	61	11	5.80315	962947
BC155	998688	6212	101	7789	424	5516016	1842	0	0	51	6	5.26757	22276	1	1580	1580	1580	1580	1580	0	0	71	11	9.16465	777301	2239	121	7472	678	2883270	2586	0	0	61	10	5.27559	5423275	3120	141	12720	1153	7059252	5425	17	0	71	21	10.8577	34
BC114	565	0				0	0	0	0	51	0	5	1903256	1572	141	11745	1198	3242146	4379	2	0	71	15	7.75553	2140492	1717	141	8897	1164	3511745	4559	1	0	71	15	7.75553	7294	2	237	3525	237	3762	3525	0	0	61	8	5.35675	391551
BC191	929392	5751	101	8156	497	5491203	1917	1	0	51	7	5.31216	3888936	1249	141	12116	1489	3108911	5722	9	0	71	32	16.3369	1808712	2217	121	7975	669	3476567	3787	0	0	61	15	7.75553	4989788	2450	141	12465	1876	6595009	5644	26	0	71	28	14.2948	5503
BC053	1195052	6207	101	11479	418	6286756	2456	2	0	51	8	5.35675	1680913	2750	121	8354	513	3479210	3056	1	0	61	11	5.80315	818110	2817	121	7217	672	3000832	1824	0	0	61	10	5.27559	5824015	2314	141	16018	1911	6512034	5867	26	0	71	33	16.8474	6058
BC032	23226	5	247	1904	703	4455	1072	0	0	71	10	5.27559	733523	2123	101	9690	575	2592510	2604	1	0	51	14	7.23849	1308527	1774	121	10007	930	3209707	3998	3	0	61	16	8.27256	98461	1	3825	3825	3825	3825	3825	0	0	81	35	32.0525	38174
BC018	371390	3733	81	6749	288	1968447	968	0	0	41	3	5.35022	2617361	2119	141	10398	864	3519622	3644	1	0	71	14	7.23849	1243239	1782	121	7850	940	3244250	4038	0	0	61	16	8.27256	1772594	5235	121	8074	650	6725739	2703	1	0	61	11	5.80315	1035208
BC042	1865	0				0	0	0	0	61	2	5.37772	2764112	1671	141	11205	1090	3359797	4506	2	0	71	20	10.3407	1542920	1779	121	12489	819	3258844	4509	5	0	61	15	7.75553	12722	5	247	1961	708	5258	1673	0	0	71	11	5.80315	7
BC028	341133	2889	81	5280	273	1467487	907	0	0	41	3	5.35022	229979	1550	101	6338	451	1056287	1035	0	0	51	3	5.35022	1261715	2758	121	7168	622	3539757	2756	0	0	61	10	5.27559	1919509	4652	121	12176	677	6641029	3170	2	0	61	12	6.33071	707771
BC023	858	0				0	0	0	0	51	0	5	1396951	1427	121	11684	1111	3100178	4989	8	0	61	18	9.30663	132	0				0	0	0	0	51	0	5	7098	1	247	247	247	247	247	0	0	71	4	5.28858	1114566
BC007	369669	3875	81	5902	258	1997838	965	0	0	41	4	5.28858	304353	2248	101	6595	471	1671067	1166	0	0	51	4	5.28858	141240	717	101	5305	472	458102	889	0	0	51	3	5.35022	2569028	4152	121	9144	721	6835529	3964	6	0	61	16	8.27256	1951983
BC110	135187	6	237	2183	275	4490	1011	0	0	81	26	13.2737	1850770	2054	121	11021	736	3544368	4247	1	0	61	17	8.7896	10726	0				0	0	0	0	71	0	5	400124	2807	101	6183	367	1744992	1026	0	0	51	4	5.28858	16
BC044	231064	1348	81	6017	299	683591	833	0	0	41	3	5.35022	2574198	1754	141	11086	916	3320926	4515	2	0	71	20	10.3407	2269629	1976	141	10351	897	3643442	4396	4	0	71	13	6.85827	1027258	6017	101	7512	467	5851414	2022	0	0	51	8	5.35675	148
BC118	9584	0				0	0	0	0	71	2	5.37772	851321	2871	121	6880	627	3128097	1983	0	0	61	7	5.31216	27	0				0	0	0	0	41	0	5	38480	8	237	1914	266	4964	1242	0	0	81	9	5.24803	1814
BC019	63615	5	260	1000	699	3398	894	0	0	81	12	6.33071	549885	3124	101	6934	512	2749620	1642	0	0	51	7	5.31216	2077268	1802	141	13166	1096	3717842	4766	4	0	71	12	6.33071	236632	829	101	4840	342	416329	713	0	0	51	3	5.35022	132323
BC097	590283	7351	81	7213	255	4581879	1424	0	0	41	6	5.26757	1184375	2371	121	7340	708	3293155	2887	0	0	61	11	5.80315	62	0				0	0	0	0	41	0	5	1838444	3707	121	11731	693	6464849	4468	13	0	61	14	7.23849	17
BC017	439814	4875	81	6153	284	2687978	1035	0	0	41	4	5.28858	13246	2	390	3203	390	3593	3203	0	0	71	10	5.27559	1652578	1018	141	12292	2135	2986388	5821	9	0	71	16	8.27256	2306098	5392	121	10258	578	7010224	2964	3	0	61	11	5.80315	352
BC109	28	0				0	0	0	0	31	0	5	1450003	1628	121	7724	895	2974616	4307	0	0	61	19	9.82367	1462207	2397	121	8588	675	3573494	3441	1	0	61	12	6.33071	4594	0				0	0	0	0	71	0	5	37
BC188	592271	4616	101	6692	432	3275425	1189	0	0	51	5	5.36072	2244872	1833	141	8440	902	3345939	4129	1	0	71	12	6.33071	934179	2280	121	7088	579	2681770	2537	0	0	61	9	5.24803	3394396	3997	141	10792	959	6881908	3526	4	0	71	15	7.75553	1291031
BC105	313334	2920	81	5534	311	1561202	891	0	0	41	3	5.35022	1639560	1218	121	13638	1275	2947402	5615	10	0	61	23	11.7421	2719034	1420	141	10979	1350	3501376	5806	4	0	71	21	10.8577	1965586	5543	121	9669	650	6902465	2526	3	0	61	11	5.80315	17
BC106	697057	4706	101	6983	457	4158831	1818	0	0	51	6	5.26757	1487132	2280	121	13314	710	3274891	3179	2	0	61	13	6.85827	537937	2995	101	6948	503	2716887	1745	0	0	51	7	5.31216	1189087	5318	101	9955	432	6002175	2832	4	0	51	9	5.24803
BC141	849237	5937	101	6993	421	5044405	1740	0	0	51	6	5.26757	707832	3303	101	6991	484	3133762	1964	0	0	51	8	5.35675	1383357	2366	121	7797	669	3369125	3221	0	0	61	12	6.33071	4402411	2527	141	17061	1439	6377455	5706	25	0	71	24	12.2527	307935
BC021	12045	3	213	389	329	931	329	0	0	71	5	5.36072	355097	2315	101	7696	536	1934745	1418	0	0	51	6	5.26757	2177443	1471	141	10515	1288	3478979	5612	6	0	71	17	8.7896	47004	2	257	3562	257	3819	3562	0	0	81	17	15.9689	1168865
BC037	1117096	5688	101	10769	419	6098364	2547	2	0	51	8	5.35675	9802	0				0	0	0	0	61	3	5.35022	2075	0				0	0	0	0	61	0	5	5184817	4393	141	10188	663	7648597	4511	7	0	71	16	8.27256	105119
BC050	1393674	5568	101	14388	431	6595195	3047	5	0	51	10	5.27559	24886	3	239	458	442	1139	442	0	0	81	7	5.31216	1694548	2842	121	7925	480	3606129	3256	0	0	61	12	6.33071	6765750	3824	141	14640	839	7440844	4904	15	0	71	23	11.7421	75632
BC015	354885	3046	81	6450	298	1639228	935	0	0	41	3	5.35022	283480	2036	101	6170	466	1454579	1154	0	0	51	5	5.36072	1352026	1699	121	8726	915	3039253	4065	2	0	61	16	8.27256	1520616	6797	101	8974	444	6917585	2350	1	0	51	10	5.27559	14
BC183	281045	2199	81	5965	294	1161257	930	0	0	41	3	5.35022	885392	1653	121	21116	1041	3141809	4153	5	1	61	11	5.80315	2017790	1242	141	11828	1493	3161723	5643	9	0	71	20	10.3407	1839744	4483	121	10503	793	6639004	3063	5	0	61	13	6.85827	18316
BC010	942030	5435	101	8449	454	5415034	2145	1	0	51	7	5.31216	716462	2357	101	8433	538	2870667	2837	1	0	51	12	6.33071	31	0				0	0	0	0	31	0	5	4726562	3037	141	17021	1109	6998215	5577	10	0	71	21	10.8577	2979173
BC101	633998	5213	101	7107	364	3737200	1387	0	0	51	5	5.36072	1115017	2947	121	7210	603	3450795	2372	0	0	61	9	5.24803	1550038	1517	121	10333	939	2977561	4695	4	0	61	21	10.8577	2480521	4058	121	11927	496	6647208	4807	12	0	61	15	7.75553	31
BC138	1008	0				0	0	0	0	41	0	5	1896862	1836	141	9822	855	3253380	4092	1	0	71	13	6.85827	39	0				0	0	0	0	31	0	5	7290	0				0	0	0	0	61	3	5.35022	5
BC149	311175	1876	101	5156	384	1007235	747	0	0	51	3	5.35022	1634204	1728	121	10337	1081	3227764	3869	4	0	61	17	8.7896	1696874	1255	141	8956	1585	3129762	5344	3	0	71	16	8.27256	1271206	7663	101	6926	406	6006813	1505	0	0	51	8	5.35675	148
BC113	469626	5569	81	6642	262	3115936	1126	0	0	41	4	5.28858	2366018	1298	141	12292	1463	3121678	5273	5	0	71	22	11.3748	2044742	1988	141	10987	948	3701060	4061	2	0	71	13	6.85827	2341222	4503	121	11802	522	6805596	4056	12	0	61	13	6.85827	17
[truncated: 47 more columns]

## Sheet: Supp_2C
Colony / Chromosome	Technology / Type	Avg. read length	No. of reads	No. of nucleotides
Sc6a-b colony	454 mate pair (insert size 2k)	336 x 2	542K	300Mb
Sc6a-b colony	454 single reads	355	7837K	2786Mb
Sc6a-b colony	Illumina GAII paired end (insert size 400-600bp)	76 x 2	23.7M	3597Mb
356a colony	Illumina HiSeq 2000 paired end (insert size 400-600bp)	100 x 2	1339M	267716Mb
Chromosome preparations 1-21	Illumina GAII single reads	100 x 2	208M	176Mb
Tissue specific RNA-seq	Illumina Miseq paired end (insert size 400-600bp)	36	52M	1863Mb
Tissue specific RNA-seq	Illumina HiSeq 2000 paired end (insert size 400-600bp)	100 x 2	10M	2197Mb
19 colonies , different developmental stages / ages		100 x 2	444M	88000Mb

## Sheet: Supp_2D
B. schlosseri Assembly Statistic
	SC6a-b assembly		356a assembly			356a chromosome hybrid
Total base pairs	383Mbp		566Mbp			580Mbp
Contig No.	518856		124450			121094
N50	1160		7015			7215
Max Length	39978		48677			48692
Min Length	100		101			103
GC%			40.56			40.49
Coverage	13x physical coverage		20x avg. per well
			400x physical coverage
Chromosome scaffold statistics
	Chr 1	Chr 2	Chr 3	Chr 4	Chr 5	Chr 6	Chr 7	Chr 8	Chr 9	Chr 10	Chr 11	Chr 12	Chr 13
Total base pairs	12917792	27144400	18507978	11122902	30896539	10480803	15370816	2612869	21778431	22705474	2805763	18286204	16420441
Contig No.	1123	2394	1594	1022	2616	814	1181	229	1760	2014	221	1604	1422
N50	29996	38563	39437	27687	45330	41768	48544	31408	45098	48691	29451	37646	41705
Max Length	11852	11507	11785	10945	12171	13701	13495	11347	12820	11377	13221	11640	11709
Min Length	7004	7002	7002	7006	7002	7008	7002	7013	7003	7001	7016	7001	7001
GC%	40.44	40.47	40.51	40.49	40.42	40.54	40.4	40.42	40.38	40.5	40.57	40.5	40.52

## Sheet: Supp_2E
Interspersed repeats in B. schlosseri, compared to C. intestinalis
Attribute	B. schlosseri	C. intestinalis
Genome assembly size	580,391,560 bp	173,499,994 bp
Genome-wide coverage of interspersed repeats	375,399,093 bp (65%; ≥3 copies)	44,713,755 bp (26%; ≥2 copies)
No. interspersed repeat families (≥2 copies)	12660	7328
No. interspersed repeat families (≥3 copies)	6601
No. interspersed repeat families (≥10 copies)	4137
No. interspersed repeat elements across genome	1,894,843 (≥3 copies)	415,705 (≥2 copies)
No. repeats overlapping genes (≥10% overlap)	370706
No. inter-gene repeat elements (≥3 copies)	1,524,137 (80%)

## Sheet: Supp_2F
Coverage range	0-10%	10-20%	20-40%	40-60%	60-80%	80-100%	sum
genes (n=66)	0	5	3	2	4	52	66
EST's (n= 98611)	6917	623	2027	2458	4895	81691	98611
Fosmids (n=11)	0	0	0	0	1	10	11
Sc6a-b assembly (n=518856)	42683	13808	4345	20769	35681	401570	518856

## Sheet: Supp_2G
Organism	Estimated genome size	Assembly size	Repeat sequences	Ungapped contig N50	Chromosome assignment	Sequncing method / Technology	Reference
Botryllus schlossseri	725Mbp	580Mbp	Integrated	38kbp (chromosome contig length)	40% of genes assigned to a distinct chromosome	LRseq and single chromosomes (paired end) / Illumina Hiseq	This work
Ciona Intestinalis	160Mbp	116.7Mbp	Removed	n/a	Gene assignment to chromosomes was obtained several years following initial publication	BAC and Cosmid libraries, whole genome shotgun method, Sanger sequencing	Dehal P, Satou Y, Campbell RK, Chapman J, Degnan B, De Tomaso A, et al. 2002. The draft genome of Ciona intestinalis: insights into chordate and vertebrate origins. Science 298:2157–67. doi: 10.1126/science.1080049.
Acropora digitifera	420Mbp	419Mbp	Removed	10kbp	n/a	BAC, Single read, paired-end and mate-pair / Roch 454 GS-FLX and Illumina GAIIx	Shinzato C, Shoguchi E, Kawashima T, Hamada M, Hisata K, Tanaka M,et al. 2011. Using the Acropora digitifera genome to understand coral responses to environmental change. Nature 476:320–3. doi: 10.1038/nature10249.
Nematostella	450Mbp	357Mbp	Removed	19kbp	n/a	BAC, whole genome shotgun method, Sanger sequencing	Putnam NH, Srivastava M, Hellsten U, Dirks B, Chapman J, Salamov A, et al. 2007. Sea anemone genome reveals ancestral eumetazoan gene repertoire and genomic organization. Science 317:86–94. doi: 10.1126/science.1139158.
Hydra	n/a	1.5Gb	Integrated	12kbp	n/a	Fosmids, whole genome shotgun method, Sanger sequencing	Chapman JA Kirkness EF, Simakov O, Hampson SE, Mitros T, Weinmaier T, et al. 2010. The dynamic genome of Hydra. Nature 464:592–6. doi: 10.1038/nature08830.

## Sheet: Supp_2H
	Predicted genes with introns	Predicted genes without introns	All genes
No. of genes	20307	18423	38730
No. of genes assigned to chromosome	7361	5397	12758
No. of genes not assigned to chromosome	12946	13026	25972
No. of genes that include a start and stop codon	13910	13553	27463
No. of genes that include a start and stop codon assigned to chromosome	5666	4522	10188
No. of genes that include a start and stop codon not assigned to chromosome	8244	9031	17275
Minimum gene length (genes that include a start and stop codon)	257bp	201bp
Maximum gene length (genes that include a start and stop codon)	30946bp	12906bp
Average gene length (genes that include a start and stop codon)	3662+-3196bp	847+-780bp
Average transcriptome length	849+-751bp	847+-780bp
Minimum exon length	3bp
Maximum exon length	11859bp
Average exon length	170+-224bp
Minimum number of exons per gene	2
Maximum number of exons per gene	73
Average number of exons per gene	4.9+-3.7
Minimum intron length	48bp
Maximum intron length	19422bp
Average intron length	725+-919bp
Minimum number of introns per gene	1
Maximum number of introns per gene	72
Average number of introns per gene	4.272+3.9

## Sheet: Supp_2I
Barcoded adapters for 192 wells:
indexing1	CAAGCAGAAGACGGCATACGAGATTTCGCAGGCGGTCTGCCTTGCCAGCCCGCTCAG
indexing2	CAAGCAGAAGACGGCATACGAGATTCTCTGCACGGTCTGCCTTGCCAGCCCGCTCAG
indexing3	CAAGCAGAAGACGGCATACGAGATTCCTAGGTCGGTCTGCCTTGCCAGCCCGCTCAG
indexing4	CAAGCAGAAGACGGCATACGAGATTGGATCAACGGTCTGCCTTGCCAGCCCGCTCAG
indexing5	CAAGCAGAAGACGGCATACGAGATTGCAAGATCGGTCTGCCTTGCCAGCCCGCTCAG
indexing6	CAAGCAGAAGACGGCATACGAGATTATGGAGACGGTCTGCCTTGCCAGCCCGCTCAG
indexing7	CAAGCAGAAGACGGCATACGAGATTCTCGATGCGGTCTGCCTTGCCAGCCCGCTCAG
indexing8	CAAGCAGAAGACGGCATACGAGATTGCTCGAACGGTCTGCCTTGCCAGCCCGCTCAG
indexing9	CAAGCAGAAGACGGCATACGAGATTACCAACTCGGTCTGCCTTGCCAGCCCGCTCAG
indexing10	CAAGCAGAAGACGGCATACGAGATTCCGGTACCGGTCTGCCTTGCCAGCCCGCTCAG
indexing11	CAAGCAGAAGACGGCATACGAGATTAACTCCGCGGTCTGCCTTGCCAGCCCGCTCAG
indexing12	CAAGCAGAAGACGGCATACGAGATTTTGAAGTCGGTCTGCCTTGCCAGCCCGCTCAG
indexing13	CAAGCAGAAGACGGCATACGAGATTACTATCACGGTCTGCCTTGCCAGCCCGCTCAG
indexing14	CAAGCAGAAGACGGCATACGAGATTTTGGATCCGGTCTGCCTTGCCAGCCCGCTCAG
indexing15	CAAGCAGAAGACGGCATACGAGATTCGACCTGCGGTCTGCCTTGCCAGCCCGCTCAG
indexing16	CAAGCAGAAGACGGCATACGAGATTTAATGCGCGGTCTGCCTTGCCAGCCCGCTCAG
indexing17	CAAGCAGAAGACGGCATACGAGATTAGGTACCCGGTCTGCCTTGCCAGCCCGCTCAG
indexing18	CAAGCAGAAGACGGCATACGAGATTTGCGTCCCGGTCTGCCTTGCCAGCCCGCTCAG
indexing19	CAAGCAGAAGACGGCATACGAGATTGAATCTCCGGTCTGCCTTGCCAGCCCGCTCAG
indexing20	CAAGCAGAAGACGGCATACGAGATTCATGCTCCGGTCTGCCTTGCCAGCCCGCTCAG
indexing21	CAAGCAGAAGACGGCATACGAGATTACGCAACCGGTCTGCCTTGCCAGCCCGCTCAG
indexing22	CAAGCAGAAGACGGCATACGAGATTGCATTGGCGGTCTGCCTTGCCAGCCCGCTCAG
indexing23	CAAGCAGAAGACGGCATACGAGATTGATCTCGCGGTCTGCCTTGCCAGCCCGCTCAG
indexing24	CAAGCAGAAGACGGCATACGAGATTCAATATGCGGTCTGCCTTGCCAGCCCGCTCAG
indexing25	CAAGCAGAAGACGGCATACGAGATTTGACGTCCGGTCTGCCTTGCCAGCCCGCTCAG
indexing26	CAAGCAGAAGACGGCATACGAGATTGATGCCACGGTCTGCCTTGCCAGCCCGCTCAG
indexing27	CAAGCAGAAGACGGCATACGAGATTCAATTACCGGTCTGCCTTGCCAGCCCGCTCAG
indexing28	CAAGCAGAAGACGGCATACGAGATTAGATAGGCGGTCTGCCTTGCCAGCCCGCTCAG
indexing29	CAAGCAGAAGACGGCATACGAGATTCCGATTGCGGTCTGCCTTGCCAGCCCGCTCAG
indexing30	CAAGCAGAAGACGGCATACGAGATTATGCCGCCGGTCTGCCTTGCCAGCCCGCTCAG
indexing31	CAAGCAGAAGACGGCATACGAGATTCAGTACTCGGTCTGCCTTGCCAGCCCGCTCAG
indexing32	CAAGCAGAAGACGGCATACGAGATTAATAGTACGGTCTGCCTTGCCAGCCCGCTCAG
indexing33	CAAGCAGAAGACGGCATACGAGATTCATCCGGCGGTCTGCCTTGCCAGCCCGCTCAG
indexing34	CAAGCAGAAGACGGCATACGAGATTTCATGGTCGGTCTGCCTTGCCAGCCCGCTCAG
indexing35	CAAGCAGAAGACGGCATACGAGATTAGAACCGCGGTCTGCCTTGCCAGCCCGCTCAG
indexing36	CAAGCAGAAGACGGCATACGAGATTTGGAATACGGTCTGCCTTGCCAGCCCGCTCAG
indexing37	CAAGCAGAAGACGGCATACGAGATTCAGGAGGCGGTCTGCCTTGCCAGCCCGCTCAG
indexing38	CAAGCAGAAGACGGCATACGAGATTAATACCTCGGTCTGCCTTGCCAGCCCGCTCAG
indexing39	CAAGCAGAAGACGGCATACGAGATTCGAATGCCGGTCTGCCTTGCCAGCCCGCTCAG
indexing40	CAAGCAGAAGACGGCATACGAGATTTTCGCAACGGTCTGCCTTGCCAGCCCGCTCAG
indexing41	CAAGCAGAAGACGGCATACGAGATTAATTCAACGGTCTGCCTTGCCAGCCCGCTCAG
indexing42	CAAGCAGAAGACGGCATACGAGATTCGCGCAGCGGTCTGCCTTGCCAGCCCGCTCAG
indexing43	CAAGCAGAAGACGGCATACGAGATTAAGGTCTCGGTCTGCCTTGCCAGCCCGCTCAG
indexing44	CAAGCAGAAGACGGCATACGAGATTACTGGACCGGTCTGCCTTGCCAGCCCGCTCAG
indexing45	CAAGCAGAAGACGGCATACGAGATTAGCAGGTCGGTCTGCCTTGCCAGCCCGCTCAG
indexing46	CAAGCAGAAGACGGCATACGAGATTGTACCGGCGGTCTGCCTTGCCAGCCCGCTCAG
indexing47	CAAGCAGAAGACGGCATACGAGATTGGTCAAGCGGTCTGCCTTGCCAGCCCGCTCAG
indexing48	CAAGCAGAAGACGGCATACGAGATTAATGATGCGGTCTGCCTTGCCAGCCCGCTCAG
indexing49	CAAGCAGAAGACGGCATACGAGATTAGTCAGACGGTCTGCCTTGCCAGCCCGCTCAG
indexing50	CAAGCAGAAGACGGCATACGAGATTAACTAGACGGTCTGCCTTGCCAGCCCGCTCAG
indexing51	CAAGCAGAAGACGGCATACGAGATTCTATGGCCGGTCTGCCTTGCCAGCCCGCTCAG
indexing52	CAAGCAGAAGACGGCATACGAGATTCGACGGTCGGTCTGCCTTGCCAGCCCGCTCAG
indexing53	CAAGCAGAAGACGGCATACGAGATTAACCAAGCGGTCTGCCTTGCCAGCCCGCTCAG
indexing54	CAAGCAGAAGACGGCATACGAGATTCGGCGTACGGTCTGCCTTGCCAGCCCGCTCAG
indexing55	CAAGCAGAAGACGGCATACGAGATTGCAGTCCCGGTCTGCCTTGCCAGCCCGCTCAG
indexing56	CAAGCAGAAGACGGCATACGAGATTCTCGCGCCGGTCTGCCTTGCCAGCCCGCTCAG
indexing57	CAAGCAGAAGACGGCATACGAGATTCTGCGACCGGTCTGCCTTGCCAGCCCGCTCAG
indexing58	CAAGCAGAAGACGGCATACGAGATTACGTATGCGGTCTGCCTTGCCAGCCCGCTCAG
indexing59	CAAGCAGAAGACGGCATACGAGATTATACTGACGGTCTGCCTTGCCAGCCCGCTCAG
indexing60	CAAGCAGAAGACGGCATACGAGATTTACTTAGCGGTCTGCCTTGCCAGCCCGCTCAG
indexing61	CAAGCAGAAGACGGCATACGAGATTAAGCTAACGGTCTGCCTTGCCAGCCCGCTCAG
indexing62	CAAGCAGAAGACGGCATACGAGATTGACGGCGCGGTCTGCCTTGCCAGCCCGCTCAG
indexing63	CAAGCAGAAGACGGCATACGAGATTAGAAGACCGGTCTGCCTTGCCAGCCCGCTCAG
indexing64	CAAGCAGAAGACGGCATACGAGATTGTCCGGCCGGTCTGCCTTGCCAGCCCGCTCAG
indexing65	CAAGCAGAAGACGGCATACGAGATTTCAGCTTCGGTCTGCCTTGCCAGCCCGCTCAG
indexing66	CAAGCAGAAGACGGCATACGAGATTAGAGCGCCGGTCTGCCTTGCCAGCCCGCTCAG
indexing67	CAAGCAGAAGACGGCATACGAGATTGCCTACGCGGTCTGCCTTGCCAGCCCGCTCAG
indexing68	CAAGCAGAAGACGGCATACGAGATTTAATCATCGGTCTGCCTTGCCAGCCCGCTCAG
indexing69	CAAGCAGAAGACGGCATACGAGATTAACCTGCCGGTCTGCCTTGCCAGCCCGCTCAG
indexing70	CAAGCAGAAGACGGCATACGAGATTGACGATTCGGTCTGCCTTGCCAGCCCGCTCAG
indexing71	CAAGCAGAAGACGGCATACGAGATTTAGGCCGCGGTCTGCCTTGCCAGCCCGCTCAG
indexing72	CAAGCAGAAGACGGCATACGAGATTGGCATAGCGGTCTGCCTTGCCAGCCCGCTCAG
indexing73	CAAGCAGAAGACGGCATACGAGATTTTCAACCCGGTCTGCCTTGCCAGCCCGCTCAG
indexing74	CAAGCAGAAGACGGCATACGAGATTTTAACTCCGGTCTGCCTTGCCAGCCCGCTCAG
indexing75	CAAGCAGAAGACGGCATACGAGATTTAGTCTACGGTCTGCCTTGCCAGCCCGCTCAG
indexing76	CAAGCAGAAGACGGCATACGAGATTTGCATGACGGTCTGCCTTGCCAGCCCGCTCAG
indexing77	CAAGCAGAAGACGGCATACGAGATTAATAAGCCGGTCTGCCTTGCCAGCCCGCTCAG
indexing78	CAAGCAGAAGACGGCATACGAGATTAGCCTTGCGGTCTGCCTTGCCAGCCCGCTCAG
indexing79	CAAGCAGAAGACGGCATACGAGATTCCAACCTCGGTCTGCCTTGCCAGCCCGCTCAG
indexing80	CAAGCAGAAGACGGCATACGAGATTGCAGAAGCGGTCTGCCTTGCCAGCCCGCTCAG
indexing81	CAAGCAGAAGACGGCATACGAGATTAGAATTACGGTCTGCCTTGCCAGCCCGCTCAG
indexing82	CAAGCAGAAGACGGCATACGAGATTCAGCATCCGGTCTGCCTTGCCAGCCCGCTCAG
indexing83	CAAGCAGAAGACGGCATACGAGATTTTCTAGGCGGTCTGCCTTGCCAGCCCGCTCAG
indexing84	CAAGCAGAAGACGGCATACGAGATTCCTCTAGCGGTCTGCCTTGCCAGCCCGCTCAG
indexing85	CAAGCAGAAGACGGCATACGAGATTCCGGATACGGTCTGCCTTGCCAGCCCGCTCAG
indexing86	CAAGCAGAAGACGGCATACGAGATTGCCGCCTCGGTCTGCCTTGCCAGCCCGCTCAG
indexing87	CAAGCAGAAGACGGCATACGAGATTAACGACCCGGTCTGCCTTGCCAGCCCGCTCAG
indexing88	CAAGCAGAAGACGGCATACGAGATTCCAGCGGCGGTCTGCCTTGCCAGCCCGCTCAG
indexing89	CAAGCAGAAGACGGCATACGAGATTTAGTTCCCGGTCTGCCTTGCCAGCCCGCTCAG
indexing90	CAAGCAGAAGACGGCATACGAGATTTGGCAATCGGTCTGCCTTGCCAGCCCGCTCAG
indexing91	CAAGCAGAAGACGGCATACGAGATTCGTATATCGGTCTGCCTTGCCAGCCCGCTCAG
indexing92	CAAGCAGAAGACGGCATACGAGATTGCTAATCCGGTCTGCCTTGCCAGCCCGCTCAG
indexing93	CAAGCAGAAGACGGCATACGAGATTGACTTCTCGGTCTGCCTTGCCAGCCCGCTCAG
indexing94	CAAGCAGAAGACGGCATACGAGATTGTACTATCGGTCTGCCTTGCCAGCCCGCTCAG
indexing95	CAAGCAGAAGACGGCATACGAGATTCGAGATCCGGTCTGCCTTGCCAGCCCGCTCAG
indexing96	CAAGCAGAAGACGGCATACGAGATTCGCAGCCCGGTCTGCCTTGCCAGCCCGCTCAG
indexing97	CAAGCAGAAGACGGCATACGAGATTGAGAGGCCGGTCTGCCTTGCCAGCCCGCTCAG
indexing98	CAAGCAGAAGACGGCATACGAGATTGCTTCAGCGGTCTGCCTTGCCAGCCCGCTCAG
indexing99	CAAGCAGAAGACGGCATACGAGATTATATCCACGGTCTGCCTTGCCAGCCCGCTCAG
indexing100	CAAGCAGAAGACGGCATACGAGATTGTTATACCGGTCTGCCTTGCCAGCCCGCTCAG
indexing101	CAAGCAGAAGACGGCATACGAGATTCCTTAATCGGTCTGCCTTGCCAGCCCGCTCAG
indexing102	CAAGCAGAAGACGGCATACGAGATTCGCCAACCGGTCTGCCTTGCCAGCCCGCTCAG
indexing103	CAAGCAGAAGACGGCATACGAGATTTACTCGCCGGTCTGCCTTGCCAGCCCGCTCAG
indexing104	CAAGCAGAAGACGGCATACGAGATTAGCGCCACGGTCTGCCTTGCCAGCCCGCTCAG
indexing105	CAAGCAGAAGACGGCATACGAGATTTAAGTAACGGTCTGCCTTGCCAGCCCGCTCAG
indexing106	CAAGCAGAAGACGGCATACGAGATTTTGGTCACGGTCTGCCTTGCCAGCCCGCTCAG
indexing107	CAAGCAGAAGACGGCATACGAGATTGTTGCATCGGTCTGCCTTGCCAGCCCGCTCAG
indexing108	CAAGCAGAAGACGGCATACGAGATTATCCTCTCGGTCTGCCTTGCCAGCCCGCTCAG
indexing109	CAAGCAGAAGACGGCATACGAGATTGGCGGTCCGGTCTGCCTTGCCAGCCCGCTCAG
indexing110	CAAGCAGAAGACGGCATACGAGATTATATGATCGGTCTGCCTTGCCAGCCCGCTCAG
indexing111	CAAGCAGAAGACGGCATACGAGATTGGTACGCCGGTCTGCCTTGCCAGCCCGCTCAG
indexing112	CAAGCAGAAGACGGCATACGAGATTAAGAACGCGGTCTGCCTTGCCAGCCCGCTCAG
indexing113	CAAGCAGAAGACGGCATACGAGATTCCGTTGACGGTCTGCCTTGCCAGCCCGCTCAG
indexing114	CAAGCAGAAGACGGCATACGAGATTAGCAATCCGGTCTGCCTTGCCAGCCCGCTCAG
indexing115	CAAGCAGAAGACGGCATACGAGATTGCTCCGTCGGTCTGCCTTGCCAGCCCGCTCAG
indexing116	CAAGCAGAAGACGGCATACGAGATTCAACTCTCGGTCTGCCTTGCCAGCCCGCTCAG
indexing117	CAAGCAGAAGACGGCATACGAGATTAGACTCCCGGTCTGCCTTGCCAGCCCGCTCAG
indexing118	CAAGCAGAAGACGGCATACGAGATTCTATCTTCGGTCTGCCTTGCCAGCCCGCTCAG
indexing119	CAAGCAGAAGACGGCATACGAGATTAAGCAGTCGGTCTGCCTTGCCAGCCCGCTCAG
indexing120	CAAGCAGAAGACGGCATACGAGATTGTTACCGCGGTCTGCCTTGCCAGCCCGCTCAG
indexing121	CAAGCAGAAGACGGCATACGAGATTCCTAACGCGGTCTGCCTTGCCAGCCCGCTCAG
indexing122	CAAGCAGAAGACGGCATACGAGATTATCATAACGGTCTGCCTTGCCAGCCCGCTCAG
indexing123	CAAGCAGAAGACGGCATACGAGATTTGATAACCGGTCTGCCTTGCCAGCCCGCTCAG
indexing124	CAAGCAGAAGACGGCATACGAGATTTCTCCTACGGTCTGCCTTGCCAGCCCGCTCAG
indexing125	CAAGCAGAAGACGGCATACGAGATTCAGAGCACGGTCTGCCTTGCCAGCCCGCTCAG
indexing126	CAAGCAGAAGACGGCATACGAGATTCGGCTGGCGGTCTGCCTTGCCAGCCCGCTCAG
indexing127	CAAGCAGAAGACGGCATACGAGATTCGCTATTCGGTCTGCCTTGCCAGCCCGCTCAG
indexing128	CAAGCAGAAGACGGCATACGAGATTGATCGTCCGGTCTGCCTTGCCAGCCCGCTCAG
indexing129	CAAGCAGAAGACGGCATACGAGATTACGGCAGCGGTCTGCCTTGCCAGCCCGCTCAG
indexing130	CAAGCAGAAGACGGCATACGAGATTGACCGATCGGTCTGCCTTGCCAGCCCGCTCAG
indexing131	CAAGCAGAAGACGGCATACGAGATTACTTGCGCGGTCTGCCTTGCCAGCCCGCTCAG
indexing132	CAAGCAGAAGACGGCATACGAGATTGTAAGCCCGGTCTGCCTTGCCAGCCCGCTCAG
indexing133	CAAGCAGAAGACGGCATACGAGATTGCCATGCCGGTCTGCCTTGCCAGCCCGCTCAG
indexing134	CAAGCAGAAGACGGCATACGAGATTATAACGTCGGTCTGCCTTGCCAGCCCGCTCAG
indexing135	CAAGCAGAAGACGGCATACGAGATTCGGACGTCGGTCTGCCTTGCCAGCCCGCTCAG
indexing136	CAAGCAGAAGACGGCATACGAGATTGCGAGTACGGTCTGCCTTGCCAGCCCGCTCAG
indexing137	CAAGCAGAAGACGGCATACGAGATTACGCGGACGGTCTGCCTTGCCAGCCCGCTCAG
indexing138	CAAGCAGAAGACGGCATACGAGATTGTCTAATCGGTCTGCCTTGCCAGCCCGCTCAG
indexing139	CAAGCAGAAGACGGCATACGAGATTGAAGCGTCGGTCTGCCTTGCCAGCCCGCTCAG
indexing140	CAAGCAGAAGACGGCATACGAGATTCGGTAAGCGGTCTGCCTTGCCAGCCCGCTCAG
indexing141	CAAGCAGAAGACGGCATACGAGATTGGTAACTCGGTCTGCCTTGCCAGCCCGCTCAG
indexing142	CAAGCAGAAGACGGCATACGAGATTAATATAGCGGTCTGCCTTGCCAGCCCGCTCAG
indexing143	CAAGCAGAAGACGGCATACGAGATTCCTCGCCCGGTCTGCCTTGCCAGCCCGCTCAG
indexing144	CAAGCAGAAGACGGCATACGAGATTTTAATAGCGGTCTGCCTTGCCAGCCCGCTCAG
indexing145	CAAGCAGAAGACGGCATACGAGATTCCGAAGCCGGTCTGCCTTGCCAGCCCGCTCAG
indexing146	CAAGCAGAAGACGGCATACGAGATTTCGTTATCGGTCTGCCTTGCCAGCCCGCTCAG
indexing147	CAAGCAGAAGACGGCATACGAGATTGGCTCTGCGGTCTGCCTTGCCAGCCCGCTCAG
indexing148	CAAGCAGAAGACGGCATACGAGATTCCAAGTCCGGTCTGCCTTGCCAGCCCGCTCAG
indexing149	CAAGCAGAAGACGGCATACGAGATTCTTGGAACGGTCTGCCTTGCCAGCCCGCTCAG
indexing150	CAAGCAGAAGACGGCATACGAGATTTGAAGCTCGGTCTGCCTTGCCAGCCCGCTCAG
indexing151	CAAGCAGAAGACGGCATACGAGATTGGTTGACCGGTCTGCCTTGCCAGCCCGCTCAG
indexing152	CAAGCAGAAGACGGCATACGAGATTCCGCCATCGGTCTGCCTTGCCAGCCCGCTCAG
indexing153	CAAGCAGAAGACGGCATACGAGATTACCAGAGCGGTCTGCCTTGCCAGCCCGCTCAG
indexing154	CAAGCAGAAGACGGCATACGAGATTGCTGAGACGGTCTGCCTTGCCAGCCCGCTCAG
indexing155	CAAGCAGAAGACGGCATACGAGATTCCTTCGCCGGTCTGCCTTGCCAGCCCGCTCAG
indexing156	CAAGCAGAAGACGGCATACGAGATTCTGGCCTCGGTCTGCCTTGCCAGCCCGCTCAG
indexing157	CAAGCAGAAGACGGCATACGAGATTCGCAAGGCGGTCTGCCTTGCCAGCCCGCTCAG
indexing158	CAAGCAGAAGACGGCATACGAGATTTGAGAGACGGTCTGCCTTGCCAGCCCGCTCAG
indexing159	CAAGCAGAAGACGGCATACGAGATTAAGATTCCGGTCTGCCTTGCCAGCCCGCTCAG
indexing160	CAAGCAGAAGACGGCATACGAGATTATCGGTTCGGTCTGCCTTGCCAGCCCGCTCAG
indexing161	CAAGCAGAAGACGGCATACGAGATTACGAGCCCGGTCTGCCTTGCCAGCCCGCTCAG
indexing162	CAAGCAGAAGACGGCATACGAGATTTGGATACCGGTCTGCCTTGCCAGCCCGCTCAG
indexing163	CAAGCAGAAGACGGCATACGAGATTATTCCAGCGGTCTGCCTTGCCAGCCCGCTCAG
indexing164	CAAGCAGAAGACGGCATACGAGATTACTCATTCGGTCTGCCTTGCCAGCCCGCTCAG
indexing165	CAAGCAGAAGACGGCATACGAGATTACCTCGTCGGTCTGCCTTGCCAGCCCGCTCAG
indexing166	CAAGCAGAAGACGGCATACGAGATTAGCTTATCGGTCTGCCTTGCCAGCCCGCTCAG
indexing167	CAAGCAGAAGACGGCATACGAGATTGCGATCTCGGTCTGCCTTGCCAGCCCGCTCAG
indexing168	CAAGCAGAAGACGGCATACGAGATTCTCCAGTCGGTCTGCCTTGCCAGCCCGCTCAG
indexing169	CAAGCAGAAGACGGCATACGAGATTGAACTTACGGTCTGCCTTGCCAGCCCGCTCAG
indexing170	CAAGCAGAAGACGGCATACGAGATTCCAATAACGGTCTGCCTTGCCAGCCCGCTCAG
indexing171	CAAGCAGAAGACGGCATACGAGATTAGGCGAGCGGTCTGCCTTGCCAGCCCGCTCAG
indexing172	CAAGCAGAAGACGGCATACGAGATTCTCAGATCGGTCTGCCTTGCCAGCCCGCTCAG
indexing173	CAAGCAGAAGACGGCATACGAGATTAAGACGACGGTCTGCCTTGCCAGCCCGCTCAG
indexing174	CAAGCAGAAGACGGCATACGAGATTACCGCTCCGGTCTGCCTTGCCAGCCCGCTCAG
indexing175	CAAGCAGAAGACGGCATACGAGATTAACTGACCGGTCTGCCTTGCCAGCCCGCTCAG
indexing176	CAAGCAGAAGACGGCATACGAGATTGCAACTGCGGTCTGCCTTGCCAGCCCGCTCAG
indexing177	CAAGCAGAAGACGGCATACGAGATTGAGTAACCGGTCTGCCTTGCCAGCCCGCTCAG
indexing178	CAAGCAGAAGACGGCATACGAGATTGATTAGGCGGTCTGCCTTGCCAGCCCGCTCAG
indexing179	CAAGCAGAAGACGGCATACGAGATTAGTCGCTCGGTCTGCCTTGCCAGCCCGCTCAG
indexing180	CAAGCAGAAGACGGCATACGAGATTCATAGACCGGTCTGCCTTGCCAGCCCGCTCAG
indexing181	CAAGCAGAAGACGGCATACGAGATTACTACGGCGGTCTGCCTTGCCAGCCCGCTCAG
indexing182	CAAGCAGAAGACGGCATACGAGATTGGCTAGCCGGTCTGCCTTGCCAGCCCGCTCAG
indexing183	CAAGCAGAAGACGGCATACGAGATTCCATGAGCGGTCTGCCTTGCCAGCCCGCTCAG
indexing184	CAAGCAGAAGACGGCATACGAGATTGCTGGTTCGGTCTGCCTTGCCAGCCCGCTCAG
indexing185	CAAGCAGAAGACGGCATACGAGATTAGAGTAGCGGTCTGCCTTGCCAGCCCGCTCAG
indexing186	CAAGCAGAAGACGGCATACGAGATTTATCAACCGGTCTGCCTTGCCAGCCCGCTCAG
indexing187	CAAGCAGAAGACGGCATACGAGATTATACGCGCGGTCTGCCTTGCCAGCCCGCTCAG
indexing188	CAAGCAGAAGACGGCATACGAGATTGACGTACCGGTCTGCCTTGCCAGCCCGCTCAG
indexing189	CAAGCAGAAGACGGCATACGAGATTCTACTTCCGGTCTGCCTTGCCAGCCCGCTCAG
indexing190	CAAGCAGAAGACGGCATACGAGATTTGGTCGGCGGTCTGCCTTGCCAGCCCGCTCAG
indexing191	CAAGCAGAAGACGGCATACGAGATTAGACCATCGGTCTGCCTTGCCAGCCCGCTCAG
indexing192	CAAGCAGAAGACGGCATACGAGATTTCCGAACCGGTCTGCCTTGCCAGCCCGCTCAG
