# Supplementary material for: The genome sequence of the colonial chordate, Botryllus schlosseri
Source: eLife. 2013 Jul 2;2:e00569. doi: 10.7554/eLife.00569 (PMC3699833; doi:10.7554/eLife.00569)
Supplement: Supplementary file 3. — We analyzed gene expression microarray data from 26 different human blood cell populations, along with a large diversity of non-blood human tissue samples, and identified a set of twenty signature genes with highly enriched expression profiles for each hematopoietic population. The 20 signature genes for each blood-related gene set, and the identified orthologous gene sequences in B. schlosseri are presented. Status = 1 predicted gene is present in B. schlosseri genome; Status = 0 predicted gene is absent from B. schlosseri genome. DOI: http://dx.doi.org/10.7554/eLife.00569.023 [file elife00569s004.xls]

## Sheet: Sheet1
Potential precursors of human hematopoietic populations in B. schlosseri.
Early erythroid CD71+	Status	HumanBM and CB HSC Lin-CD34+CD38-CD90+CD45RA- and HSC cord blood CD34+ CD38+ CD33-	Status	HSC cord blood CD34+ CD38- CD33-	Status	HSC cord blood CD34+ CD38+	Status	HSC bone marrow CD34+ CD38- CD33-	Status	HSC bone marrow CD34+ CD38+ CD33-	Status	HSC periph blood CD34+ CD38+	Status	HSC fetal blood CD34+ CD38+	Status	HSC cord blood CD34+ CD38-	Status	HSC fetal blood CD34+ CD38-	Status	HSC bone marrow CD34+ CD38+	Status	Thymic CD34+	Status	Thymic CD34+CD38+ CD1A-	Status	Thymus	Status	B cells cord blood CD34+	Status	Thymic SP CD4+ T cells	Status	T cells central memory	Status	T cells effector memory	Status	Thymic CD34+CD38+ CD1A+	Status	Peripheral naive CD4+ T cells	Status	Peripheral CD8+ T cells	Status	T cells CD57+	Status	Thymic SP CD8+ T cells	Status	Thymic CD4+CD8-CD3-	Status	Thymic CD4+CD8+CD3-	Status
ADD2	1	ANKRD28	1	ANKRD28	1	AREG	0	AREG	0	AREG	0	C5orf23	0	C5orf23	0	AREG	0	C5orf23	0	CLC	0	BAHCC1	1	BAHCC1	1	CCR9	1	AREG	0	BACH2	1	BCL11B	1	BCL11B	1	ADA	1	BCL11B	1	BCL11B	1	CD2	0	BCL11B	1	BCL11B	1	ASPM	1
ALAS2	1	ZNF165	1	ATP8B4	1	C5orf23	0	C5orf23	0	C5orf23	0	CPA3	1	CPA3	1	AVP	0	CLC	0	CPA3	1	CCR9	1	BCL11B	1	CD1A	0	AVP	0	BCL11B	1	CCR7	1	CD2	0	ASPM	1	CCR7	1	CD247	0	CD247	0	CCR7	1	BUB1B	1	CCR9	1
CA1	1	TFEC	1	CPA3	1	CPA3	1	CA1	1	CYTL1	0	CYTL1	0	CSF2RB	0	BEX1	0	CPA3	1	CTSG	1	CD34	0	BUB1B	1	CD1B	0	C5orf23	0	CCR9	1	CD2	0	CD247	0	BAHCC1	1	CD247	0	CD3D	0	CD27	0	CCR9	1	CD1A	0	CD1A	0
EPB42	1	PROM1	1	ERG	1	CRHBP	0	CD69	0	ERG	1	ERG	1	CYTL1	0	C5orf23	0	CSF2RB	0	CXCL3	0	CD3D	0	CD3D	0	CD8B	0	CD34	0	CD2	0	CD247	0	CD28	0	BCL11B	1	CD27	0	CD3E	0	CD28	0	CD247	0	CD1B	0	CD1B	0
HMBS	1	NPR3	1	FLT3	1	CYTL1	0	CYTL1	0	FLT3	1	GATA2	0	GATA2	0	CPA3	1	CYTL1	0	CYTL1	0	CR2	1	CD7	0	CDC20	1	CPA3	1	CD247	0	CD27	0	CD3D	0	CD1A	0	CD28	0	CD8A	0	CD3D	0	CD27	0	CD3D	0	CD1E	0
KLF1	1	MLLT3	1	GPR126	1	ERG	1	DUT	1	GATA2	0	HDC	1	HDC	1	CRHBP	0	DHRS9	1	ELA2	0	DNMT3B	1	CR2	1	CENPA	1	CRHBP	0	CD28	0	CD3D	0	GNLY	0	CD1B	0	CD3D	0	CD8B	0	CHI3L2	1	CD3D	0	CD3G	0	CD247	0
MYL4	1	INPP4B	1	HHEX	1	GATA2	0	ERG	1	HHEX	1	HOXA9	1	HOXA9	1	CYTL1	0	DLK1	1	ERAF	0	DNTT	0	DNMT3B	1	COL3A1	1	CYTL1	0	CD3D	0	CD3E	0	GPR171	0	CD1E	0	CD3G	0	CTSW	1	CTLA4	0	CD3E	0	DEFA6	0	CD3D	0
NFE2	1	HOXA9	1	HOXA9	1	HIST1H2AE	0	FLT3	1	HOXA9	1	ICAM3	0	ITGA2B	1	DDAH2	0	GATA2	0	HBD	0	ERG	1	DNTT	0	COL6A3	1	ERG	1	CD3G	0	FAIM3	0	GZMA	1	CD3D	0	FAIM3	0	CXCR4	1	CXCL13	0	CD3G	0	DNTT	0	CD3E	0
RHAG	1	HOXA5	1	MLLT3	1	HOXA5	1	GATA2	0	IRAK3	1	ITGA2B	1	MPL	0	HBG2	0	HBD	0	HBG2	0	IGLL1	0	IGLL1	0	CTSL2	1	FLT3	1	CHI3L2	1	IL10RA	0	GZMK	1	CD3E	0	GPR171	0	GNLY	0	CXCR5	1	CD8A	0	GZMB	0	CD8A	0
SELENBP1	1	HLF	1	NPR3	1	HOXA9	1	HOXA9	1	MPL	0	MPL	0	MPO	1	HIST1H2AE	0	HBG2	0	HIST1H2AE	0	LCK	1	KIF15	1	CXCL12	0	GNA15	1	DENND2D	1	IL7R	0	IL10RA	0	CENPF	0	ICOS	0	GZMA	1	DENND2D	1	CD8B	0	IL7R	0	CD8B	0
SLC4A1	1	HHEX	1	PROM1	1	ITGA2B	1	NLRP3	0	MYCN	1	MPO	1	MS4A3	0	HIST1H2BG	0	HDC	1	MPL	0	MCM2	1	LCK	1	DSP	1	HAS1	0	GPR171	0	ITK	1	IL32	0	DNTT	0	IL7R	0	GZMH	1	HEY1	0	CHI3L2	1	LCK	1	CHRNA3	1
SPTA1	1	GPR126	1	TFEC	1	KIT	1	NPR3	1	NLRP3	0	MYB	1	MYB	1	ITGA2B	1	HMGA2	0	MPO	1	MYB	1	MCM2	1	KIAA0101	0	HOXA5	1	GPR18	0	KLRB1	0	IL7R	0	IGLL1	0	ITK	1	GZMK	1	ICOS	0	GPR171	0	MAL	0	DNTT	0
SPTB	1	FLT3	1	ZNF165	1	MLLT3	1	PHTF1	1	NPR3	1	NFE2	1	P2RX1	0	MLLT3	1	MPL	0	MS4A3	0	NFE2	1	MYB	1	KRT14	1	ITGA9	1	ICOS	0	LCK	1	ITK	1	LCK	1	LCK	1	IL7R	0	IL2RB	0	GPR18	0	MYB	1	LCK	1
TMCC2	1	ERG	1	BAALC	0	MPL	0	PROM1	1	PHTF1	1	P2RX1	0	PGDS	0	MPL	0	MS4A3	0	PRG2	0	SELL	1	NUSAP1	0	KRT19	1	MLLT3	1	IL7R	0	LTB	0	KLRB1	0	MAL	0	LTB	0	ITK	1	ITK	1	IL7R	0	RAG1	0	RAG1	0
BZRPL1	0	MPL	0	C5orf23	0	NPR3	1	RHAG	1	PROM1	1	PRG2	0	PRG2	0	NUFIP1	1	MYB	1	RHAG	1	SH2D1A	1	SCN3A	1	KRT5	1	MPL	0	ITK	1	PASK	1	KLRG1	0	MYB	1	PASK	1	KLRB1	0	KLRB1	0	LCK	1	RP4-691N24.1	0	RRM2	0
ERAF	0	GATA2	0	CD69	0	PHTF1	1	RNF125	0	RNF125	0	PROM1	1	PROM1	1	PLAC8	0	PGDS	0	RNASE2	0	SPINK2	0	SELL	1	KRT6C	1	MPO	1	LCK	1	RASGRP1	1	LCK	1	RAG1	0	PIK3IP1	0	KLRK1	0	LCK	1	LRRN3	1	RRM2	0	SH2D1A	1
GYPB	0	EVI1	0	CYTL1	0	PROM1	1	SPINK2	0	SPINK2	0	SOX4	1	SOX4	1	PROM1	1	PRG2	0	RNASE3	0	TARP	0	SH2D1A	1	PRSS16	1	NPR3	1	LRRN3	1	TRAF3IP3	1	MYBL1	1	SCN3A	1	RASGRP1	1	LCK	1	MAF	1	MAN1C1	1	SCN3A	1	SH3TC1	0
HBD	0	CYTL1	0	GATA2	0	SOX4	1	TAL1	0	TAL1	0	SPINK2	0	SPINK2	0	SOX4	1	RHAG	1	SOX4	1	TASP1	1	SPINK2	0	RAG1	0	SELL	1	MAN1C1	1	TRAT1	0	RASGRP1	1	SH2D1A	1	SELL	1	NKG7	0	PASK	1	PRL	0	SH2D1A	1	TCF7	0
HBG2	0	CD69	0	NLRP3	0	SPINK2	0	TFEC	1	TFEC	1	TAL1	0	TAL1	0	SPINK2	0	SPINK2	0	SPINK2	0	TNFSF4	0	TARP	0	RRM2	0	SPINK2	0	SH2D1A	1	UBASH3A	1	RORA	1	TARP	0	TRAT1	0	PRF1	0	POU2AF1	0	SIRPG	0	TARP	0	TPX2	1
XK	0	C5orf23	0	TAL1	0	TFR2	1	ZNF165	1	ZNF165	1	TFR2	1	TFR2	1	TFR2	1	TFR2	1	TFR2	1	TRY6	1	TPX2	1	SRPX	1	TGFBRAP1	1	TRAT1	0	ZAP70	1	UBASH3A	1	TPX2	1	TXK	1	TARP	0	SH2D1A	1	XCL2	0	TLR7	1	WHSC1	1
No. of putative genes present in B. schlosseri	14		14		13		12		11		11		11		9		7		7		6		13		13		13		11		10		9		9		9		8		8		8		7		7		7
[truncated: 50 more columns]
